# Supplementary material for: Parsimony, not Bayesian analysis, recovers more stratigraphically congruent phylogenetic trees
Source: Biol Lett. 2018 Jun 20;14(6):20180263. doi: 10.1098/rsbl.2018.0263 (PMC6030593; doi:10.1098/rsbl.2018.0263)
Supplement: Supplementary Table [file rsbl20180263supp2.xls]

## Sheet: Sheet1
SUPPLEMENTARY TABLE 1
Parsimony, not Bayesian analysis, recovers more stratigraphically congruent phylogenetic trees.
Sansom RSS, Choate PG, Keating JN, Randle E
Biology Letters

## Sheet: StratResults_FinalRSSnew_ (vers
								Taxon Info										Stratigraphy				Average SCI				Average RCI				Average GER				Average MSM*				SCI p value				RCI p value				GER p value
	Matrix	Year	Author	Title	Journal	Clade	Strat_Fig	N.Chars	N.Taxa	N.Taxa Matched	N.Taxa Matched Unique	N.Taxa Matched Duplicate	Percent Matched Unique	N. Extant	Percent Extant	Character to Taxon Ratio	Missing Data (%)	Max Age (Ma)	Min Age (Ma)	Geo Period	Average Age (Ma)	Bayesian (Mk)	EQ Parsimony	IW Parsimony (k=3)	IW Parsimony (k=12)	Bayesian (Mk)	EQ Parsimony	IW Parsimony (k=3)	IW Parsimony (k=12)	Bayesian (Mk)	EQ Parsimony	IW Parsimony (k=3)	IW Parsimony (k=12)	Bayesian (Mk)	EQ Parsimony	IW Parsimony (k=3)	IW Parsimony (k=12)	Bayesian (Mk)	EQ Parsimony	IW Parsimony (k=3)	IW Parsimony (k=12)	Bayesian (Mk)	EQ Parsimony	IW Parsimony (k=3)	IW Parsimony (k=12)	Bayesian (Mk)	EQ Parsimony	IW Parsimony (k=3)	IW Parsimony (k=12)
1	Abella_etal_2012a	2012	Abella, J., Alba, D. M., Robles, J. M., Valenciano, A., Rotgers, C., Carmona, R., Montoya, P. and Morales, J., 2012.	Kretzoiarctos gen. nov., the oldest member of the giant Panda clade.	PLoS One, 7, e48985.	Mammals	y	82	19	11	9	2	0.82	9	0.47	4.31579	0.8415	20.44	0	Cenozoic	5.44437	0.50117	0.44444	0.44444	0.44444	-26.25	-23.04	-23.04	-23.04	0.66786	0.68058	0.68058	0.68058	0.33849	0.34505	0.34505	0.34505	0.060703	0.03195	0.031741	0.026507	0.0082507	0.0096967	0.0095528	0.013798	0.031179	0.015178	0.012403	0.01136
2	Acosta_Hospitaleche_etal_2007a	2007	Acosta Hospitaleche, C., Tambussi, C., Donato, M. and Cozzuol, M., 2007.	A new Miocene penguin from Patagonia and its phylogenetic relationships.	Acta Palaeontologica Polonica, 52, 299-314.	Cenozoic birds	n	44	22	10	5	5	0.5	17	0.77	2	0.814	23.03	0	Cenozoic	8.61622	0.51686	0.5	0.5	0.5	3.5278	8.3949	8.3949	8.3949	0.31065	0.35986	0.35986	0.35986	0.29687	0.30891	0.30891	0.30891	0.13509	0.065879	0.062173	0.060924	0.037953	0.044594	0.033791	0.031042	0.69652	0.72333	0.71611	0.72003
3	Agnolin_2007a	2007	Agnolin, F. L., 2007.	Brontornis burmeisteri Moreno &amp; Mercerat, un Anseriformes (Aves) gigante el Mioceno Medio de Patagonia, Argentina.	Revista del Museo Argentino de Ciencias Naturales n. s., 9, 15-25.	Cenozoic birds	n	51	12	10	8	2	0.8	6	0.5	4.25	0.8464	83.6	0	Cenozoic,Mesozoic	22.8064	0.10229	0	0	0	-43.808	-55.865	-55.865	-55.865	0.093874	0	0	0	0.19227	0.17601	0.17601	0.17601	0.8698	0.98114	0.98496	0.98312	0.096566	0.1023	0.12119	0.10534	0.98629	0.99985	0.99993	0.99988
4	Alroy_1995a	1995	Alroy, J., 1995.	Continuous Track Analysis: a new phylogenetic and biogeographic method.	Systematic Biology, 44, 152-178.	Mammals	n	56	17	16	16	0	1	0	0	3.29412	0.9244	23.03	0.3	Cenozoic	13.4493	0.89354	0.78571	0.78571	0.78571	88.126	87.94	87.94	87.94	0.02686	0	0	0	0.43209	0.4249	0.4249	0.4249	1.93e-09	3.62e-13	3.31e-10	7.57e-12	0.0018067	0.0021315	0.0015593	0.0021079	0.99218	0.99999	0.99998	0.99999
5	Archibald_etal_2001a	2001	Archibald, J. D., Averianov, A. O. and Ekdale, E. G., 2001.	Late Cretaceous relatives of rabbits, rodents, and other extant eutherian mammals.	Nature, 414, 62-65.	Mammals	n	70	25	25	15	10	0.6	1	0.04	2.8	0.7646	130	55.8	Mesozoic	80.942	0.63391	0.67391	0.65217	0.67391	35.801	36.093	52.563	36.093	0.85826	0.85923	0.91407	0.85923	0.34184	0.33859	0.45653	0.33859	4.06e-05	4.88e-09	5.48e-08	2.46e-09	0.00013851	8.59e-05	2.32e-05	4.59e-05	0.00018238	1.13e-05	6.73e-08	7.53e-06
6	Averianov_etal_2015a	2015	Averianov, A. O., Martin, T., Lopatin, A. and Krasnolutskii, S., 2015.	Stem therian mammal Amphibetulimus from the Middle Jurassic of Siberia.	Palaontologische Zeitschrift, 89, 197-206.	Mammals	n	137	45	43	40	3	0.93	0	0	3.04444	0.637	168.3	15.97	Cenozoic,Mesozoic	128.181	0.52965	0.61031	0.61789	0.61789	-51.741	-16.741	-26.274	-26.274	0.63607	0.74424	0.71478	0.71478	0.22914	0.29225	0.26937	0.26937	0.00148	3.07e-09	7.42e-11	7.2e-09	6.23e-08	1.45e-08	3.06e-08	5.66e-09	3.73e-06	1.27e-13	1.64e-13	1.1e-12
7	Bai_etal_2010a	2010	Bai, B., Wang, Y.-Q. and Meng, J., 2010.	New craniodental materials of Litolophus gobiensis (Perissodactyla, "Eomoropidae") from Inner Mongolia, China, and phylogenetic analyses of Eocene chalicotheres.	American museum Novitates, 2688, 1-27.	Mammals	n	58	21	16	12	4	0.75	0	0	2.7619	0.6429	56	5.333	Cenozoic,Mesozoic	42.801	0.49677	0.59416	0.64286	0.64286	60.602	64.075	67.566	67.566	0.38236	0.47176	0.56163	0.56163	0.3971	0.43036	0.47489	0.47489	0.072192	0.00064797	1.34e-05	1.11e-05	0.0012422	0.00088855	0.0013402	0.00094658	0.40861	0.17242	0.047553	0.038324
8	Baskin_2004a	2004	Baskin, J. A., 2004.	Bassariscus and Probassariscus (Mammalia, Carnivora, Procyonidae) from the early Barstovian (Middle Miocene).	Journal of Vertebrate Paleontology, 24, 709-720.	Mammals	n	40	18	16	16	0	1	5	0.28	2.22222	0.8153	28.4	0	Cenozoic,Mesozoic	10.3345	0.68262	0.78571	0.78571	0.78571	41.424	55.268	55.268	55.268	0.76237	0.85266	0.85266	0.85266	0.38456	0.49502	0.49502	0.49502	0.0021209	1.46e-08	2.42e-09	2.02e-09	0.0017564	0.0022081	0.0019246	0.0020501	0.020223	0.00015467	0.00011592	8.91e-05
9	Beard_etal_2009a	2009	Beard, K. C., Marivaux, L., Chaimanee, Y., Jaeger, J.-J., Marandat, B., Tafforeau, P., Soe, A. N., Tun, S. T. and Kyaw, A. A., 2009.	A new primate from the Eocene Pondaung Formation of Myanmar and the monophyly of Burmese amphipithecids.	Proceedings of the Royal Society of London B, 276, 3285-3294.	Mammals	n	326	39	38	30	8	0.79	6	0.15	8.35897	0.5997	66	0	Cenozoic,Mesozoic	37.0372	0.67674	0.64352	0.66667	0.58333	56.988	61.561	63.01	58.673	0.85476	0.87887	0.88651	0.86364	0.36244	0.40288	0.41821	0.37432	3.96e-08	5.15e-11	2.99e-14	3.31e-08	4.11e-07	3.86e-07	6.97e-07	4.46e-07	1.13e-12	3.57e-16	2.83e-18	5.79e-16
10	Beck_etal_2008a	2008	Beck, R. M. D., Godthelp, H., Weisbecker, V., Archer, M. and Hand, S. J., 2008.	Australia's oldest marsupial fossils and their biogeographical implications.	PLOS One, 3, e1858.	Mammals	n	245	33	29	16	13	0.55	23	0.7	7.42424	0.7906	129.4	0	Cenozoic,Mesozoic	27.5856	0.60815	0.62963	0.62963	0.62963	-114.38	-86.929	-92.03	-83.104	0.81854	0.84783	0.84238	0.85191	0.2078	0.23711	0.23071	0.24196	1.6e-05	3.89e-11	3.36e-10	6.92e-11	0.00029707	0.00019102	0.00016951	0.00030549	0.00023453	4.93e-06	1.64e-06	1.06e-05
11	Benton_inpressa	2017	Benton, M. J., in press.	The Chinese pareiasaurs.	Zoological Journal of the Linnean Society	Non-diapsid reptiles	n	139	31	27	15	12	0.56	0	0	4.48387	0.5593	272.5	247.2	Mesozoic	258.71	0.55675	0.53704	0.50277	0.51877	35.956	31.032	34.256	34.934	0.46801	0.42109	0.45181	0.45827	0.1294	0.11972	0.1255	0.12654	0.00053238	0.00022022	0.0013544	0.00066421	0.00028451	0.00013603	0.00013319	0.00013105	0.15036	0.32966	0.18908	0.16234
12	Billet_et_De_Muizon_2013a	2013	Billet, G. and De Muizon, C., 2013.	External and internal anatomy of a petrosal from the Late Paleocene of ItaboraÃ­, Brazil, referred to Notoungulata (Placentalia).	Journal of Vertebrate Paleontology, 33, 455-469.	Mammals	n	143	61	57	38	19	0.67	2	0.03	2.34426	0.6627	83.6	0	Mesozoic,Paleozoic	30.6551	0.55693	0.56887	0.51596	0.54733	37.722	40.281	37.239	40.482	0.78354	0.7938	0.78161	0.7946	0.13287	0.13857	0.13167	0.13884	1.3e-06	6.56e-09	6.3e-08	1.06e-09	2.16e-07	3.29e-08	8.04e-09	1.82e-08	1.29e-05	9.01e-07	2.09e-06	8.51e-07
13	Bloch_etal_2001a	2001	Bloch, J. I., Fisher, D. C., Rose, K. D. and Gingerich, P. D., 2001.	Stratocladistic analysis of Paleocene Carpolestidae (Mammalia, Plesiadapiformes) with description of a new late Tiffanian genus.	Journal of Vertebrate Paleontology, 21, 119-131.	Mammals	y	32	14	14	13	1	0.93	0	0	2.28571	0.8125	66	48.6	Cenozoic,Mesozoic	58.6357	0.91491	1	1	1	77.463	82.114	82.114	82.114	0.88514	0.94643	0.94643	0.94643	0.61666	0.77273	0.77273	0.77273	1.74e-06	2.41e-24	2.14e-25	4.32e-21	0.0033802	0.0011978	0.0020423	0.001592	0.028652	0.0023386	0.00289	0.0033178
14	Bloch_etal_2007a	2007	Bloch, J. I., Silcox, M. T., Boyer, D. M. and Sargis, E. J., 2007.	New Paleocene skeletons and the relationship of plesiadapiforms to crown-clade primates.	Proceedings of the National Academy of Sciences, USA, 104, 1159-1164.	Mammals	y	173	21	19	14	5	0.74	4	0.19	8.2381	0.6804	83.6	0	Mesozoic	50.8268	0.53765	0.47059	0.52941	0.47059	59.252	62.903	62.903	62.903	0.82582	0.85766	0.85766	0.85766	0.51086	0.56012	0.56012	0.56012	0.027667	0.033503	0.017877	0.037732	0.0040591	0.0020727	0.0015582	0.0019783	0.0040603	0.00043042	0.00011552	0.00040848
15	Boersma_et_Pyenson_2016a	2016	Boersma, A. T. and Pyenson, N. D., 2016.	Arktocara yakataga, a new fossil odontocete (Mammalia, Cetacea) from the Oligocene of Alaska and the antiquity of Platanistoidea.	PeerJ, 4, e2321.	Mammals	n	292	86	85	71	14	0.84	35	0.41	3.39535	0.6541	47.8	0	Cenozoic,Mesozoic	10.1991	0.50427	0.52892	0.5241	0.54561	-37.974	-52.812	-21.523	-27.433	0.86631	0.85021	0.88416	0.87774	0.10748	0.096699	0.12138	0.11575	0.00012552	2.15e-10	1.96e-12	1.41e-16	4.82e-10	4.38e-10	1.5e-10	9.62e-11	4.97e-13	2.05e-13	3.02e-17	6.36e-17
16	Boessenecker_et_Churchill_2013ab	2013	Boessenecker, R. W. and Churchill, M., 2013.	A reevaluation of the morphology, paleoecology, and phylogenetic relationships of the enigmatic walrus Pelagiarctos.	PLoS One, 8, e54311.	Mammals	n	90	23	23	18	5	0.78	4	0.17	3.91304	0.8043	23.03	0	Cenozoic,Mesozoic	9.65978	0.243	0.26304	0.33333	0.28571	-35.159	-33.611	-11.5	-24.856	0.27252	0.28192	0.41611	0.33505	0.11387	0.11499	0.13716	0.12249	0.5711	0.57829	0.18681	0.44141	0.002098	0.0015894	0.00087093	0.0013726	0.88845	0.91387	0.52913	0.86757
17	Boisserie_2005a	2005	Boisserie, J.-R., 2005.	The phylogeny and taxonomy of Hippopotamidae (Mammalia: Artiodactyla): a review based on morphology and cladistic analysis.	Zoological Journal of the Linnean Society, 143, 1-26.	Mammals	y	37	15	12	9	3	0.75	2	0.13	2.46667	0.9279	41.3	0	Cenozoic	7.03575	0.5008	0.5	0.6	0.5	-58.561	-26.631	-17.719	-26.631	0.7891	0.85642	0.87521	0.85642	0.37115	0.46219	0.49718	0.46219	0.07664	0.025122	0.00031231	0.026264	0.022525	0.016723	0.011105	0.01063	0.043368	0.0044553	0.0036639	0.0055295
18	Botha-Brink_et_Modesto_2009a	2009	Botha-Brunk, J. and Modesto, S. P., 2009.	Anatomy and relationships of the Middle Permian varanopid Heleosaurus scholtzi based on a social aggregation from the Karoo Basin of South Africa.	Journal of Vertebrate Paleontology, 29, 389-400.	Non-mammalian synapsids	n	62	16	16	15	1	0.94	1	0.06	3.875	0.746	318.1	0	Cenozoic,Mesozoic	272.127	0.54246	0.57143	0.53571	0.57143	59.77	62.82	62.82	62.82	0.5522	0.59629	0.59629	0.59629	0.23264	0.24913	0.24913	0.24913	0.015252	0.0021286	0.018211	0.0011737	0.072807	0.069247	0.065518	0.081327	0.17866	0.087588	0.0604	0.076446
19	Bourdon_etal_2009a	2009	Bourdon, E., De Ricqles, A. and Cubo, J., 2009.	A new Transantarctic relationship: morphological evidence for a Rheidae-Dromaiidae-Casuariidae clade (Aves, Palaeognathae, Ratitae).	Zoological Journal of the Linnean Society, 156, 641-663.	Cenozoic birds	n	129	17	16	11	5	0.69	6	0.35	7.58824	0.9307	100.5	0	Cenozoic,Mesozoic,Paleozoic	13.5684	0.84	0.78571	0.78571	0.78571	-51.269	-54.36	-54.36	-54.36	0.89462	0.89078	0.89078	0.89078	0.4441	0.4305	0.4305	0.4305	2.43e-08	3.01e-08	6.8e-09	4.82e-09	0.010736	0.01261	0.0094721	0.012832	0.0025839	0.0024573	0.00083649	0.0018469
20	Boyd_2015a	2015	Boyd, C. A., 2015.	The systematic relationships and biogeographic history of ornithischian dinosaurs.	PeerJ, 3, e1523.	Mesozoic dinosaurs	y	255	65	64	37	27	0.58	0	0	3.92308	0.4113	247.2	66	Cenozoic,Mesozoic	137.644	0.40836	0.44937	0.43094	0.42366	-124.92	-91.645	-107.15	-91.737	0.62683	0.6862	0.65853	0.68604	0.070695	0.082388	0.076204	0.082329	0.067111	0.020992	0.0011793	0.009936	2.87e-06	3.12e-07	1.56e-07	5.38e-07	4.17e-05	2.67e-10	2.87e-09	6.18e-11
21	Boyd_et_Pagnac_2015a	2015	Boyd, C. A. and Pagnac, D. C., 2015.	Insight on the anatomy, systematic relationships, and age of the Early Cretaceous ankylopollexian dinosaur Dakotadon lakotaensis.	PeerJ, 3, e1263.	Mesozoic dinosaurs	n	135	68	64	34	30	0.53	0	0	1.98529	0.4265	201.3	66	Mesozoic	113.503	0.4477	0.45058	0.44503	0.42552	2.6051	10.093	2.722	1.7854	0.83799	0.85225	0.83822	0.83643	0.12752	0.13772	0.1271	0.12579	0.0037723	0.0040506	0.0013656	0.011295	1.11e-05	2.39e-06	2.61e-06	1.43e-06	3.31e-05	3.35e-06	2.73e-06	4.12e-06
22	Brink_etal_2015aa	2015	Brink, K. S., Maddin, H. C., Evans, D. C. and Reisz, R. R., 2015.	Re-evaluation of the historic Canadian fossil Bathygnathus borealis from the Early Permian of Prince Edward Island.	Canadian Journal of Earth Sciences, 52, 1109-1120.	Non-mammalian synapsids	y	123	14	14	7	7	0.5	0	0	8.78571	0.7433	305.9	252.3	Mesozoic	280.461	0.67473	0.66667	0.625	0.625	67.846	62.574	62.528	62.528	0.85517	0.79888	0.79839	0.79839	0.59405	0.49825	0.49636	0.49636	0.010008	2.11e-05	0.00034197	0.00022102	0.001884	0.0016857	0.0026315	0.001524	0.00048842	5.85e-05	7.47e-05	3.83e-05
23	Bronzati_etal_2015ab	2015	Bronzati, M., Montefeltro, F. C. and Langer, M. C., 2015.	Diversification events and the effects of mass extinctions on Crocodyliformes evolutionary history.	Royal Society Open Science, 2, 140385.	Non-dinosaurian archosauromorphs	y	3401	228	209	159	50	0.76	1	0	14.9167	0.2797	237	0	Cenozoic,Mesozoic	117.024	0.43906	0.45934	0.46089	0.45769	-84.65	-77.915	-74.672	-73.126	0.75777	0.76695	0.77137	0.77348	0.037781	0.039114	0.039832	0.040184	7.12e-06	1.13e-06	6e-07	3.87e-07	1.88e-18	8.52e-19	5.43e-18	5.93e-19	5.18e-12	6.24e-19	1.78e-19	2.5e-20
24	Brusatte_et_Carr_2016a	2016	Brusatte, S. L. and Carr, T. D., 2016.	The phylogeny and evolutionary history of tyrannosauroid dinosaurs.	Scientific Reports, 6, 20252.	Mesozoic dinosaurs	y	366	32	31	20	11	0.65	1	0.03	11.4375	0.5274	168.3	0	Cenozoic,Mesozoic	105.6	0.40264	0.35862	0.37931	0.41379	44.031	47.247	49.627	50.467	0.77013	0.78718	0.79981	0.80426	0.2282	0.23997	0.25064	0.25489	0.04749	0.23694	0.12066	0.03554	0.00022707	0.00021924	0.00020431	0.00019898	2.75e-08	6.51e-10	4.71e-11	2.96e-11
25	Burger_2010aa	2010	Burger, B. J., 2010.	Skull of the Eocene primate Omomys carteri from western North America.	Paleontological Contributions, 2, 1-19.	Mammals	y	52	25	22	11	11	0.5	6	0.24	2.08	0.7846	66	0	Cenozoic,Mesozoic	39.5809	0.45471	0.47143	0.33333	0.45	17.282	25.217	27.214	32.418	0.56783	0.62608	0.64074	0.67895	0.29652	0.32394	0.32767	0.3529	0.14492	0.021396	0.10926	0.0037012	0.006014	0.0036384	0.0032423	0.0029183	0.21846	0.058393	0.016965	0.006925
26	Cadena_2015a	2015	Cadena, E., 2015.	The first South American sandownid turtle from the Lower Cretaceous of Colombia.	PeerJ, 3, e1431.	Turtles	y	257	155	133	111	22	0.83	30	0.19	1.65806	0.5538	232	0	Cenozoic,Mesozoic	89.333	0.45451	0.4724	0.44754	0.47931	-93.443	-66.595	-78.606	-56.856	0.79577	0.82593	0.81243	0.83687	0.060955	0.070042	0.065173	0.074199	0.001324	6.34e-05	0.0007144	3.94e-09	3.37e-17	8.28e-19	2.31e-17	4.6e-18	2.99e-18	6.81e-29	1.02e-26	1.14e-31
27	Cerdeno_1995a	1995	Cerdeno, E., 1995.	Cladistic analysis of the family Rhinocerotidae (Perissodactyla).	American Museum Novitates, 3143, 1-25.	Mammals	n	72	46	39	38	1	0.97	3	0.07	1.56522	0.8303	56	0	Cenozoic,Mesozoic	17.5174	0.50049	0.41441	0.48649	0.51351	63	62.162	64.734	64.28	0.8374	0.83271	0.84713	0.84458	0.21776	0.21149	0.22668	0.2238	0.002803	0.0041086	2.2e-08	3.49e-08	6.15e-06	4.73e-06	2.17e-06	4.1e-06	6.56e-05	5.92e-05	4.34e-06	1.08e-05
28	Chiappe_et_Walker_2002a	2002	Chiappe, L. M. and Walker, C. A., 2002.	Skeletal morphology and systematics of the Cretaceous Euenantiornithes (Ornithothoraces: Enantiornithes).	In L. M. Chiappe and L. M. Witmer (eds.) Mesozoic Birds: Above the Heads of Dinosaurs. University of California Press, Berkeley, p240-267.	Mesozoic dinosaurs	n	36	17	16	11	5	0.69	0	0	2.11765	0.366	150.8	66	Mesozoic	96.9331	0.41622	0.41286	0.35929	0.38286	-199.81	-171.44	-196.75	-189.08	0.42905	0.4939	0.43606	0.45359	0.17199	0.18924	0.17378	0.17915	0.23642	0.13787	0.18678	0.20648	0.0097022	0.0095794	0.010568	0.010019	0.35731	0.20078	0.25677	0.24162
29	Churchill_etal_2014a	2014	Churchill, M., Boessenecker, R. W. and Clementz, M. T., 2014.	Colonization of the Southern Hemisphere by fur seals and sea lions (Carnivora: Otariidae) revealed by combined evidence phylogenetic and Bayesian biogeographical analysis.	Zoological Journal of the Linnean Society, 172, 200-225.	Mammals	n	107	27	19	14	5	0.74	12	0.44	3.96296	0.7972	20.44	0	Cenozoic	5.30272	0.37875	0.36471	0.23529	0.29412	-12.334	-14.624	-35.857	-24.626	0.69345	0.68538	0.61054	0.65013	0.22924	0.22196	0.18668	0.2035	0.15551	0.032116	0.13102	0.075182	0.001337	0.0008311	0.00087513	0.00092738	0.0095296	0.0030093	0.010922	0.0054136
30	Clarke_etal_2007a	2007	Clarke, J. A., Ksepka, D. T., Stucchi, M., Urbina, M., Giannini, N., Bertelli, S., Narvaez, Y. and Boyd, C. A., 2007.	Paleogene equatorial penguins challenge the proposed relationship between biogeography, diversity, and Cenozoic climate change.	Proceedings of the National Academy of Sciences, USA, 104, 11545-11550.	Cenozoic birds	y	194	58	32	24	8	0.75	30	0.52	3.34483	0.5176	61.6	0	Cenozoic,Mesozoic	24.7632	0.48804	0.395	0.4	0.38333	-30.906	-31.681	-33.22	-32.905	0.73254	0.7306	0.72674	0.72753	0.18602	0.18373	0.18152	0.18208	0.0025077	0.018154	0.049657	0.00080294	2.47e-05	6.39e-05	8.54e-05	5.24e-05	1.61e-05	2.14e-06	4.97e-06	4.02e-08
31	Conrad_etal_2013a	2013	Conrad, J. L., Jenkins, K., Lehmann, T., Manthi, F. K., Peppe, D. J., Nightingale, S., Cossette, A., Dunsworth, H. M., Harcourt-Smith, W. E. H. and Mcnulty, K. P., 2013.	New specimens of 'Crocodylus' pigotti (Crocodylidae) from Rusinga Island, Kenya, and generic reallocation of the species.	Journal of Vertebrate Paleontology, 33, 629-646.	Non-dinosaurian archosauromorphs	n	189	55	44	31	13	0.7	17	0.31	3.43636	0.6773	83.5	0	Cenozoic,Mesozoic	25.4538	0.51585	0.49776	0.52333	0.50635	-10.86	-14.784	-14.59	-22.567	0.83352	0.82633	0.82669	0.81207	0.18139	0.17469	0.17494	0.16343	0.0013953	0.0015328	8.47e-05	0.00032213	1.08e-06	5.44e-07	7.76e-07	1.55e-06	8.42e-10	1.94e-10	2.37e-11	4.81e-10
32	Coria_et_Currie_2016aa	2016	Coria, R. A. and Currie, P. J., 2016.	A new megaraptoran dinosaur (Dinosauria, Theropoda, Megaraptoridae) from the Late Cretaceous of Patagonia.	PLOS ONE, 11, e0157973.	Mesozoic dinosaurs	n	359	64	63	48	15	0.76	0	0	5.60938	0.4325	237	66	Mesozoic	141.182	0.41793	0.44508	0.44059	0.45056	-12.942	-8.6722	-11.325	-6.8428	0.79566	0.80457	0.79903	0.80839	0.13344	0.13823	0.13498	0.14057	0.052119	0.067935	0.054096	0.026023	1.46e-06	5.87e-07	1.42e-07	1.18e-07	5.9e-10	2.38e-11	6.95e-11	1.46e-11
33	Danilo_etal_2013a	2013	Danilo, L., Remy, J. A., Vianey-Liaud, M., Marandat, B., Sudre, J. and Lihoreau, F., 2013.	A new Eocene locality in southern France sheds light on the basal radiation of Palaeotheriidae (Mammalia, Perissodactyla, Equoidea).	Journal of Vertebrate Paleontology, 33, 195-215.	Mammals	n	72	26	17	14	3	0.82	0	0	2.76923	0.8066	56	28.4	Mesozoic	44.2471	0.5813	0.4	0.66667	0.6	32.1	12.397	30.992	30.992	0.26392	0	0.24908	0.24908	0.19822	0.1478	0.18762	0.18762	0.009995	0.029008	1.12e-06	5.65e-05	0.0026997	0.0034432	0.0034956	0.0035217	0.53681	0.99994	0.84014	0.70566
34	Danilov_etal_2013b	2013	Danilov, I. G., Syromyatnikova, E. V., Skutschas, P. P., Kodrul, T. M. and Jin, J.-H., 2013.	The first 'true' Adocus (Testudines, Adocidae) from the Paleogene of Asia.	Journal of Vertebrate Paleontology, 33, 1071-1080.	Turtles	n	78	27	24	18	6	0.75	2	0.07	2.88889	0.6349	166.1	0.0117	Cenozoic,Mesozoic	89.4407	0.38486	0.37287	0.43939	0.43939	-126.63	-121.01	-105.58	-105.58	0.63999	0.65139	0.68268	0.68268	0.21922	0.22278	0.239	0.239	0.24146	0.25881	0.09386	0.078746	0.0017984	0.00082357	0.00080786	0.00046498	0.045654	0.017676	0.0048766	0.0045433
35	Daza_etal_2012a	2012	Daza, J. D., Alifanov, V. R. and Bauer, A. M., 2012.	A redescription and phylogenetic reinterpretation of the fossil lizard Hoburogekko suchanovi Alifanov, 1989 (Squamata, Gekkota), from the Early Cretaceous of Mongolia.	Journal of Vertebrate Paleontology, 32, 1303-1312.	Squamates	n	364	225	151	115	36	0.76	91	0.4	1.61778	0.5384	251.2	0	Cenozoic,Mesozoic	70.1006	0.49036	0.47242	0.4816	0.45575	1.5724	4.6139	1.2831	-0.65456	0.87067	0.87497	0.87026	0.86752	0.071307	0.073454	0.070971	0.069604	2.67e-06	4.04e-09	5.16e-10	7.61e-12	7.86e-11	5.98e-12	7e-13	4.08e-11	1.06e-08	2.65e-11	2.19e-12	5.75e-10
36	Demar_2013a	2013	Demar, D. G., 2013.	A new fossil salamander (Caudata, Proteidae) from the Upper Cretaceous (Maastrichtian) Hell Creek Formation, Montana, U.S.A.	Journal of Vertebrate Paleontology, 33, 588-598.	Non-amniote tetrapods	n	23	13	11	11	0	1	2	0.15	1.76923	0.8829	83.6	0.0117	Cenozoic,Mesozoic	61.6364	0.52206	0.55556	0.55556	0.55556	9.3541	15.197	15.197	15.197	0.18968	0.30712	0.30712	0.30712	0.55673	0.59344	0.59344	0.59344	0.22783	2.44e-219	2.44e-219	2.44e-219	0.013364	0.010456	0.0093389	0.0075775	0.97166	0.93549	0.9289	0.9422
37	Deng_2008a	2008	Deng, T., 2008.	A new elasmothere (Perissodactyla, Rhinocerotidae) from the late Miocene of the Linxia Basin in Gansu, China.	Geobios, 41, 719-728.	Mammals	n	282	32	20	17	3	0.85	6	0.19	8.8125	0.6956	50.3	0	Cenozoic,Mesozoic	15.5282	0.68788	0.54505	0.61111	0.55556	29.552	26.619	31.848	26.453	0.80793	0.79625	0.81707	0.79559	0.31575	0.3024	0.3256	0.30171	2.39e-05	0.00055801	7.96e-07	0.00012191	0.0016273	0.0017061	0.00051374	0.0012269	0.00039012	0.00057426	8.8e-05	0.00033377
38	Drymala_et_Zanno_2016a	2016	Drymala, S. M. and Zanno, L. E., 2016.	Osteology of Carnufex carolinensis (Archosauria: Psuedosuchia) from the Pekin Formation of North Carolina and its implications for early crocodylomorph evolution.	PLOS ONE, 11, e0157528.	Non-dinosaurian archosauromorphs	n	251	41	38	19	19	0.5	1	0.02	6.12195	0.588	251.2	0	Cenozoic,Mesozoic	216.001	0.6116	0.54167	0.56481	0.52778	33.411	31.55	31.7	29.091	0.76975	0.75733	0.75834	0.74093	0.48195	0.4685	0.46954	0.45226	1.02e-08	2.61e-07	1.4e-11	2.45e-08	5.88e-07	3.88e-07	1.62e-06	5.07e-07	1.55e-13	9.81e-16	3.38e-15	4.62e-14
39	Dyke_etal_2003a	2003	Dyke, G. J., Gulas, B. E. and Crowe, T. M., 2003.	Suprageneric relationships of galliform birds (Aves, Galliformes): a cladistic analysis of morphological characters.	Zoological Journal of the Linnean Society, 137, 227-244.	Cenozoic birds	n	102	65	18	13	5	0.72	60	0.92	1.56923	0.9964	40.4	0	Cenozoic,Mesozoic	6.23189	0.15737	0.16687	0.1875	0.125	-126.88	-114.72	-84.692	-143.32	0.33322	0.37335	0.4724	0.27902	0.10938	0.11585	0.13399	0.1017	0.84989	0.89559	0.73583	0.94952	0.029077	0.027737	0.013985	0.036815	0.92968	0.9218	0.56815	0.95961
40	Egi_etal_2005a	2005	Egi, N., Holroyd, P. A., Tsubamoto, T., Soe, A. N., Takai, M. and Ciochon, R. L., 2005.	Proviverrine hyaenodontids (Creodonta: Mammalia) from the Eocene of Myanmar and a phylogenetic analysis of the proviverrines from the Para-Tethys area.	Journal of Systematic Palaeontology, 3, 337-358.	Mammals	n	65	15	12	10	2	0.83	0	0	4.33333	0.9426	56	7.246	Cenozoic,Mesozoic	34.8361	0.408	0.4	0.4	0.4	9.8983	10.769	10.938	10.769	0.57704	0.5838	0.58511	0.5838	0.40605	0.39913	0.39989	0.39913	0.23837	0.35554	0.073511	0.38544	0.0043268	0.005564	0.0016319	0.003767	0.17759	0.14933	0.098375	0.16693
41	Engelman_et_Croft_2014a	2014	Engelman, R. K. and Croft, D. A., 2014.	A new species of small-bodied sparassodont (Mammalia, Metatheria) from the middle Miocene locality of Quebrada Honda, Bolivia.	Journal of Vertebrate Paleontology, 34, 672-688.	Mammals	n	307	39	35	33	2	0.94	6	0.15	7.87179	0.5284	122.46	0	Cenozoic,Mesozoic	39.9053	0.41706	0.39472	0.42424	0.42424	-62.839	-69.543	-61.578	-48.71	0.76078	0.74899	0.763	0.78562	0.16604	0.15832	0.16575	0.18009	0.035155	0.0052202	3.85e-05	4.36e-05	3.98e-05	3.42e-05	1.26e-05	1.3e-05	0.00010134	6.99e-06	2.14e-06	1.8e-07
42	Escaso_etal_2007a	2007	Escaso, F., Ortega, F., Dantas, P., Malafaia, E., Pimentel, N. L., Pereda-Suberbiola, X., Sanz, J. L., Kullberg, J. C., Kullberg, M. C. and Barriga, F., 2007.	New evidence of shared dinosaur across Upper Jurassic Proto-North Atlantic: Stegosaurus from Portugal.	Naturwissenschaften, 94, 367-374.	Mesozoic dinosaurs	n	60	13	11	7	4	0.64	0	0	4.61538	0.641	201.3	66	Mesozoic,Paleozoic	152.334	0.42625	0.33333	0.27778	0.33333	62.793	77.583	62.526	77.583	0.71632	0.88455	0.71329	0.88455	0.34253	0.54726	0.35269	0.54726	0.13155	0.1199	0.33504	0.1199	0.043231	0.034757	0.031059	0.034757	0.10654	0.011259	0.093506	0.011259
43	Evander_1989a	1989	Evander, R. L., 1989.	Phylogeny of the family Equidae.	In D. R. Prothero and R. M. Schoch (eds.) The Evolution of Perissodactyls. Oxford University Press, Oxford, p109-127.	Mammals	y	33	19	19	17	2	0.89	1	0.05	1.73684	0.992	56	0	Mesozoic	21.2194	0.86475	0.88235	0.88235	0.88235	82.47	81.549	81.549	81.549	0.94277	0.93493	0.93493	0.93493	0.62354	0.58549	0.58549	0.58549	2.32e-11	6e-21	1.78e-20	1.78e-20	0.00016899	6.06e-05	6.17e-05	6.17e-05	7.17e-08	1.1e-08	1.61e-08	1.61e-08
44	Ezcurra_2016a	2016	Ezcurra, M. D., 2016.	The phylogenetic relationships of basal archosauromorphs, with an emphasis on the systematics of proterosuchian archosauriforms.	PeerJ, 4, e1778.	Non-dinosaurian archosauromorphs	n	600	102	91	65	26	0.71	1	0.01	5.88235	0.3993	305.9	70.6	Mesozoic	238.554	0.54525	0.56238	0.5044	0.54474	25.296	36.462	34.98	36.412	0.89	0.91012	0.90745	0.91003	0.18373	0.21489	0.20994	0.21472	1.34e-05	1.74e-09	8.53e-08	1.82e-11	2.98e-05	2.07e-05	5.02e-06	2.48e-05	5.71e-05	6.91e-06	5.41e-07	4.87e-06
45	Farke_etal_2014ba	2014	Farke, A. A., Maxwell, W. D., Cifelli, R. L. and Wedel, M. J., 2014.	A ceratopsian dinosaur from the Lower Cretaceous of western North America, and the biogeography of Neoceratopsia.	PLOS ONE, 9, e112055.	Mesozoic dinosaurs	y	153	33	33	26	7	0.79	0	0	4.63636	0.5459	163.5	66	Cenozoic,Mesozoic	97.1638	0.4332	0.40323	0.41935	0.45161	-30.707	-15.756	-17.564	-17.158	0.66269	0.70709	0.70172	0.70293	0.1328	0.14837	0.14577	0.14628	0.048585	0.0061385	0.0022578	0.00047686	0.0002267	0.00013284	0.0001048	7.63e-05	0.0091468	0.00089485	0.00089712	0.000883
46	Filippi_etal_2011a	2011	Filippi, L. S., Garcia, R. A. and Garrido, A. C., 2011.	A new titanosaur sauropod dinosaur from the Upper Cretaceous of north Patagonia, Argentina.	Acta Palaeontologica Polonica, 56, 505-520.	Mesozoic dinosaurs	n	65	22	22	20	2	0.91	0	0	2.95455	0.6259	163.5	66	Mesozoic	89.5682	0.45179	0.51875	0.48333	0.46667	29.555	29.998	24.108	23.775	0.89769	0.89876	0.88453	0.88372	0.40266	0.40188	0.37031	0.36869	0.037372	0.0018214	0.00055856	0.0019015	0.00059651	0.00046373	0.00044191	0.00026791	4.78e-05	3.51e-06	9.65e-06	2.84e-05
47	Finarelli_2008a	2008	Finarelli, J. A., 2008.	A total evidence phylogeny of the Arctoidea (Carnivora: Mammalia): relationships among basal taxa.	Journal of Mammalian Evolution, 15, 231-259.	Mammals	n	80	32	26	21	5	0.81	14	0.44	2.5	0.8172	46.2	0	Mesozoic	14.1472	0.60104	0.60833	0.58333	0.625	3.5426	9.3447	5.8786	5.8786	0.74111	0.76082	0.74905	0.74905	0.21234	0.22316	0.21477	0.21477	0.0017443	1.41e-05	5.93e-05	4.39e-06	0.00020474	0.00012336	8.95e-05	0.00016365	0.01027	0.0027284	0.003315	0.0038677
48	Fischer_etal_2016a	2016	Fischer, V., Bardet, N., Benson, R. B. J., Arkhangelsky, M. S. and Friedman, M., 2016.	Extinction of fish-shaped marine reptiles associated with reduced evolutionary rates and global environmental volatility.	Nature Communications, 7, 10825.	Ichthyopterygians	y	88	36	35	29	6	0.83	0	0	2.44444	0.5382	242	93.5	Cenozoic	153.87	0.50138	0.62879	0.66667	0.60606	-73.397	-23.402	-17.651	-24.787	0.82176	0.88803	0.89565	0.88619	0.23108	0.3157	0.33092	0.31199	0.010284	1.36e-09	7.01e-19	2.32e-11	7.08e-06	2.55e-06	4.6e-06	2.37e-06	2.01e-06	9.54e-11	5.49e-12	9.19e-11
49	Flores_2009a	2009	Flores, D. A., 2009.	Phylogenetic analyses of postcranial skeletal morphology in didelphid marsupials.	Bulletin of the American Museum of Natural History, 320, 1-81.	Mammals	n	114	38	15	15	0	1	38	1	3	0.9524	4	0	Cenozoic,Mesozoic	0.4523	0.43954	0.35897	0.23077	0.46154	-105.43	-181.01	-203.94	-94.222	0.52285	0.31338	0.24981	0.55392	0.16915	0.11848	0.1095	0.17136	0.24456	0.33973	0.59127	0.11749	0.06324	0.10529	0.1285	0.066941	0.75384	0.9868	0.95945	0.84513
50	Foth_etal_2014a	2014	Foth, C., Tischlinger, H. and Rauhut, O. W. M., 2014.	New specimen of Archaeopteryx provides insights into the evolution of pennaceous feathers.	Nature, 511, 79-82.	Mesozoic dinosaurs	n	560	132	125	84	41	0.67	5	0.04	4.24242	0.3998	167.7	0	Mesozoic	100.078	0.45098	0.39993	0.44933	0.42579	-22.74	-18.79	-22.384	-22.028	0.69372	0.70431	0.69467	0.69563	0.06979	0.072021	0.069918	0.070098	4.48e-05	3.23e-05	1.62e-08	5.8e-07	4.21e-15	9.67e-16	2.23e-15	8.47e-16	6.51e-13	1.01e-15	6.49e-14	9.88e-16
51	Froehlich_2002a	2002	Froehlich, D. J., 2002.	Quo vadis eohippus? The systematics and taxonomy of the early Eocene equids (Perissodactyla).	Zoological Journal of the Linnean Society, 134, 141-256.	Mammals	y	125	48	32	22	10	0.69	6	0.13	2.60417	0.7552	63.3	0	Mesozoic	47.7096	0.56018	0.63333	0.66667	0.63333	92.952	94.468	95.033	94.468	0.91522	0.9498	0.96268	0.9498	0.49519	0.60211	0.67059	0.60211	0.00030601	3.8e-10	2.49e-11	5.6e-11	0.0015002	0.0014814	0.0014242	0.0011195	4.99e-05	8.28e-08	1.1e-07	1.99e-07
52	Funston_etal_2015b	2017	Funston, G. F. and Currie, P. J., in press.	A new caenagnathid (Dinosauria: Oviraptorosauria) from the Horseshoe Canyon Formation of Alberta, Canada, and a reevaluation of the relationships of Caenagnathidae.	Journal of Vertebrate Paleontology	Mesozoic dinosaurs	y	250	40	38	20	18	0.53	0	0	6.25	0.4137	237	66	Cenozoic,Mesozoic	91.2566	0.44497	0.39815	0.43827	0.41667	-21.931	-3.3681	-4.1403	-4.9497	0.91187	0.93022	0.92946	0.92866	0.2698	0.31697	0.31472	0.31217	0.0033408	0.013083	0.00064415	0.0015458	0.00013422	8.59e-05	7.63e-05	8.44e-05	4.64e-05	3.72e-06	4.41e-06	5.65e-06
53	Gaetano_et_Rougier_2011a	2011	Gaetano, L. C. and Rougier, G. W., 2011.	New materials of Argentoconodon fariasorum (Mammaliaformes, Triconodontidae) from the Jurassic of Argentina and its bearing on triconodont phylogeny.	Journal of Vertebrate Paleontology, 31, 829-843.	Mammals	n	92	37	36	22	14	0.61	0	0	2.48649	0.7471	208.5	70.6	Mesozoic	147.453	0.38905	0.44118	0.35294	0.41176	-52.22	-28.144	-63.959	-31.394	0.59336	0.66849	0.55673	0.65835	0.14515	0.17102	0.13361	0.16672	0.19078	0.044009	0.16069	0.058963	0.00019806	3.65e-05	9.96e-05	4.51e-05	0.014699	0.00020715	0.01568	0.00027688
54	Gaffney_etal_2011a	2011	Gaffney, E. S., Meylan, P. A., Wood, R. C., Simons, E. and Campos, D. A., 2011.	Evolution of the side-necked turtles: the family Podocnemididae.	Bulletin of the American Museum of Natural History, 350, 1-237.	Turtles	n	74	40	26	20	6	0.77	10	0.25	1.85	0.7115	152.1	0	Cenozoic,Mesozoic,Paleozoic	52.6366	0.3233	0.34625	0.35767	0.35575	-8.2297	-1.9872	-1.9932	-1.792	0.6718	0.69465	0.69463	0.69536	0.1725	0.18236	0.18234	0.18273	0.10431	0.056986	0.025442	0.034527	0.0024866	0.0015431	0.0019253	0.0017578	0.013341	0.0036334	0.0039873	0.0025221
55	Gao_etal_2013aa	2013	Gao, K.-Q., Zhou, C.-F., Hou, L.-H. and Fox, R. C., 2013.	Osteology and ontogeny of Early Cretaceous Philydrosaurus (Diapsida: Choristodera) based on new specimens from Liaoning Province, China.	Cretaceous Research, 45, 91-102.	Non-dinosaurian archosauromorphs	n	75	13	13	10	3	0.77	0	0	5.76923	0.6769	305.9	15.97	Cenozoic,Mesozoic	136.99	0.4426	0.52525	0.63636	0.68182	-66.314	-56.138	-35.4	-30.558	0.76634	0.78926	0.83595	0.84685	0.38179	0.40643	0.4619	0.47969	0.1534	0.041999	8.2e-06	3.61e-06	0.0092907	0.0038525	0.0034803	0.0045066	0.011719	0.0015082	9.05e-05	0.00011008
56	Garcia-Lopez_et_Babot_2015aa	2015	Garcia-Lopez, D. A. and Babot, M. J., 2015.	Notoungulate faunas of north-western Argentina: new findings of early-diverging forms from the Eocene Geste Formation.	Journal of Systematic Palaeontology, 13, 557-579.	Mammals	n	44	20	19	15	4	0.79	0	0	2.2	0.7386	61.7	21	Cenozoic,Mesozoic	42.2289	0.541	0.57673	0.52941	0.52941	49.243	53.7	48.783	48.783	0.51288	0.56713	0.50729	0.50729	0.21398	0.23318	0.20965	0.20965	0.054791	0.005315	0.0002538	0.00015554	0.0035279	0.001081	0.0025796	0.0016211	0.45534	0.23937	0.35833	0.33824
57	Garcia-Lopez_et_Babot_2015ab	2015	Garcia-Lopez, D. A. and Babot, M. J., 2015.	Notoungulate faunas of north-western Argentina: new findings of early-diverging forms from the Eocene Geste Formation.	Journal of Systematic Palaeontology, 13, 557-579.	Mammals	n	39	17	16	9	7	0.56	2	0.12	2.29412	0.6878	56	0.0117	Cenozoic,Mesozoic	28.8506	0.69446	0.71429	0.72857	0.72857	67.476	66.863	66.867	66.867	0.70044	0.69099	0.69106	0.69106	0.41812	0.39471	0.39476	0.39476	0.00057382	7.48e-06	1.39e-06	4.62e-07	0.0013947	0.0017462	0.0019696	0.00087671	0.013389	0.0077049	0.0035185	0.0028568
58	Garcia-Lopez_et_Babot_2015ac	2015	Garcia-Lopez, D. A. and Babot, M. J., 2015.	Notoungulate faunas of north-western Argentina: new findings of early-diverging forms from the Eocene Geste Formation.	Journal of Systematic Palaeontology, 13, 557-579.	Mammals	n	46	23	22	12	10	0.55	0	0	2	0.7042	61.7	5.333	Cenozoic	33.5468	0.58453	0.58	0.55	0.6	47.168	46.35	45.585	52.775	0.72592	0.71989	0.71427	0.76717	0.29853	0.29096	0.28636	0.32996	0.001588	5.9e-05	2.71e-07	2.9e-09	0.00035097	0.00016037	8.85e-05	0.00012762	0.001688	0.00033181	9.14e-05	1.41e-05
59	Gaubert_etal_2005a	2005	Gaubert, P., Wozencraft, W. C., Cordeiro-Estrela, P. and Veron, G., 2005.	Mosaics of convergences and noise in morphological phylogenies: what's in a viverrid-like carnivoran?	Systematic Biology, 54, 865-894.	Mammals	n	349	44	18	17	1	0.94	44	1	7.93182	0.9669	23.03	0	Cenozoic,Mesozoic	2.01993	0.53653	0.5	0.5	0.5	-78.53	-61.304	-79.608	-79.608	0.67649	0.71465	0.6741	0.6741	0.18224	0.20271	0.18093	0.18093	0.0063815	0.077091	0.015178	0.017532	0.044732	0.034135	0.040399	0.043607	0.75014	0.70527	0.72663	0.72496
60	Gaudin_1995a	1995	Gaudin, T. J., 1995.	The ear region of Edentates and the phylogeny of the Tardigrada (Mammalia, Xenarthra).	Journal of Vertebrate Paleontology, 15, 672-705.	Mammals	n	85	29	26	25	1	0.96	7	0.24	2.93103	0.8686	58.7	0	Mesozoic	12.3595	0.45713	0.47222	0.45833	0.45833	-7.1752	-5.3753	-6.7613	-6.7613	0.76412	0.76906	0.76526	0.76526	0.19994	0.20144	0.19876	0.19876	0.10336	0.029617	0.024425	0.016317	0.0010889	0.001328	0.00093394	0.00081236	0.0017806	0.00019031	0.00010325	5.86e-05
61	Geisler_et_McKenna_2007a	2007	Geisler, J. H. and McKenna, M. C., 2007.	A new species of mesonychian mammal from the lower Eocene of Mongolia and its phylogenetic relationships.	Acta Palaeontologica Polonica, 52, 189-212.	Mammals	n	89	19	17	13	4	0.76	0	0	4.68421	0.6103	66	33.9	Cenozoic,Mesozoic	53.4676	0.59286	0.46667	0.46667	0.46667	56.247	51.585	51.585	51.585	0.53994	0.47483	0.47483	0.47483	0.25004	0.22336	0.22336	0.22336	0.015226	0.071306	0.092983	0.05973	0.0016504	0.0022027	0.0014503	0.00095341	0.16737	0.32018	0.31473	0.29253
62	Godoy_etal_2016a	2016	Godoy, P. L., Bronzati, M., Eltink, E., Marsola, J. C. A., Cidade, G. M., Langer, M. C. and Montefeltro, F. C., 2016.	Postcranial anatomy of Pissarrachampsa sera (Crocodyliformes, Baurusuchidae) from the Late Cretaceous of Brazil: insights on lifestyle and phylogenetic significance.	PeerJ, 4, e2075.	Non-dinosaurian archosauromorphs	n	439	111	105	55	50	0.52	3	0.03	3.95495	0.4415	242	0	Cenozoic,Mesozoic	105.87	0.44031	0.51074	0.47288	0.50083	-23.549	2.6764	-6.2977	1.8017	0.81424	0.85725	0.84253	0.85582	0.083997	0.10582	0.096836	0.10483	0.0060154	7.12e-09	2.5e-06	1.56e-06	1.09e-11	3.53e-13	1.18e-12	5.48e-13	1.06e-12	6.39e-25	5.81e-24	1.91e-25
63	Goswami_etal_2011a	2011	Goswami, A., Prasad, G. V. R., Upchurch, P., Boyer, D. M., Seiffert, E. R., Verma, O., Gheerbrant, E. and Flynn, J. J., 2011.	A radiation of arboreal basal eutherian mammals beginning in the Late Cretaceous of India.	Proceedings of the National Academy of Sciences, USA, 108, 16333-16338.	Mammals	n	415	80	78	42	36	0.54	13	0.16	5.1875	0.502	163.5	0	Mesozoic	65.3589	0.47387	0.49465	0.48092	0.48684	-18.108	-8.8377	-16.849	-3.1452	0.86347	0.87601	0.86517	0.88371	0.14619	0.15841	0.14743	0.16703	0.0070976	0.00052604	0.00061991	0.00097203	4.8e-12	4.95e-15	3.48e-13	1.49e-13	5.86e-16	1.03e-27	7.37e-25	3.57e-26
64	Han_etal_2014b	2014	Han, F.-L., Zheng, W.-J., Hu, D.-Y., Xu, X. and Barrett, P. M., 2014.	A new basal ankylosaurid (Dinosauria: Ornithischia) from the Lower Cretaceous Jiufotang Formation of Liaoning Province, China.	PLOS One, 9, e104551.	Mesozoic dinosaurs	n	170	52	50	43	7	0.86	0	0	3.26923	0.4881	208.5	66	Cenozoic,Mesozoic	108.978	0.49847	0.53029	0.50595	0.50833	-18.171	1.9119	-13.732	-3.2633	0.837	0.86988	0.84426	0.86141	0.16338	0.1904	0.16377	0.18038	0.0096275	7.48e-06	5.96e-09	7.71e-10	6.26e-07	3.37e-07	1.14e-07	5.87e-08	4.9e-06	8.02e-11	2.75e-10	8.32e-12
65	Heyning_1997a	1997	Heyning, J. E., 1997.	Sperm whale phylogeny revisited: analysis of the morphological evidence.	Marine Mammal Science, 13, 596-613.	Mammals	n	75	14	14	12	2	0.86	14	1	5.35714	0.9981	59.2	0	Cenozoic,Mesozoic	14.5779	0.69855	0.66667	0.66667	0.66667	80.085	81.93	81.93	81.93	0.90963	0.92982	0.92982	0.92982	0.5916	0.64507	0.64507	0.64507	0.00029647	1.23e-05	1.66e-05	3.76e-06	0.0020941	0.0018179	0.0014749	0.0023224	0.0040659	0.00077213	0.00065181	0.0013349
66	Hooker_1989a	1989	Hooker, J. J., 1989.	Character polarities in early perissodactyls and their significance for Hyracotherium and infraordinal relationships.	In D. R. Prothero and R. M. Schoch (eds.) The Evolution of Perissodactyls. Oxford University Press, Oxford, p79-101.	Mammals		67	40	32	22	10	0.69	0	0	1.675	0.8358	56	15.97	Cenozoic,Mesozoic	44.4734	0.64531	0.59444	0.71667	0.66667	83.386	82.903	86.325	82.915	0.041335	0.0046108	0.26483	0.0055172	0.24255	0.23444	0.2931	0.23461	1.08e-06	5.28e-06	3e-18	5.36e-14	4.19e-05	1.03e-05	2.19e-05	1.68e-05	0.93306	1	0.5455	1
67	Huang_etal_2016a	2016	Huang, J.-D., Wang, X., Hu, Y.-C., Liu, J., Peteya, J. A. and Clarke, J. A., 2016.	A new ornithurine from the Early Cretaceous of China sheds light on the evolution of early ecological and cranial diversity in birds.	PeerJ, 4, e1765.	Mesozoic dinosaurs	n	220	40	34	21	13	0.62	5	0.13	5.5	0.5668	163.5	0	Mesozoic,Paleozoic	102.849	0.22238	0.22222	0.21875	0.23438	-237.18	-252.51	-245.19	-245.13	0.22179	0.182	0.20099	0.20116	0.11131	0.10636	0.10854	0.10856	0.68101	0.60801	0.63632	0.47394	0.0051678	0.0043192	0.0030792	0.0041091	0.97695	0.98934	0.98632	0.98545
68	Huttenlocker_2009a	2009	Huttenlocker, A., 2009.	An investigation into the cladistic relationships and monophyly of therocephalian therapsids (Amniota: Synapsida).	Zoological Journal of the Linnean Society, 157, 865-891.	Non-mammalian synapsids	y	110	30	26	22	4	0.85	0	0	3.66667	0.84	279.3	100.5	Mesozoic	254.245	0.65913	0.64583	0.625	0.625	74.526	73.975	73.975	73.975	0.8422	0.83716	0.83716	0.83716	0.32491	0.31732	0.31732	0.31732	2.53e-06	5.04e-08	3.5e-08	6.94e-08	0.024207	0.023002	0.021619	0.02477	0.00038351	0.00013213	0.00022411	0.00025003
69	Ji_etal_2009aa	2009	Ji, Q., Luo, Z.-X., Zhang, X.-L., Yuan, C.-X. and Xu, L., 2009.	Evolutionary development of the middle ear in Mesozoic therian mammals.	Science, 326, 278-281.	Mammals	n	41	16	16	10	6	0.63	0	0	2.5625	0.7043	208.5	70.6	Mesozoic,Paleozoic	126.873	0.62615	0.72857	0.64286	0.64286	21.77	23.786	23.647	23.647	0.91753	0.92243	0.9221	0.9221	0.57494	0.58713	0.58069	0.58069	0.0025184	3.52e-08	9.24e-08	2.44e-08	0.0021517	0.00093298	0.00093547	0.00072145	0.00025503	5.1e-05	2.09e-05	2.92e-05
70	Jiang_etal_2016a	2016	Jiang, D.-Y., Motani, R., Huang, J.-D., Tintori, A., Hu, Y.-C., Rieppel, O., Fraser, N. C., Ji, C., Kelley, N. P., Fu, W.-L. and Zhang, R., 2016.	A large aberrant stem ichthyosauriform indicating early rise and demise of ichthyosauromorphs in the wake of the end-Permian extinction.	Scientiifc Reports, 6, 26232.	Ichthyopterygians	y	195	73	64	52	12	0.81	0	0	2.67123	0.5904	305.9	93.5	Mesozoic	201.536	0.64679	0.65742	0.66667	0.6914	-4.5319	-10.633	-3.1473	-6.397	0.90844	0.90125	0.91007	0.90624	0.25787	0.24315	0.26038	0.25244	2.1e-12	1.75e-18	2.01e-26	3.65e-24	3.3e-06	8.14e-07	1.78e-06	7.94e-07	2.41e-11	5.56e-14	2.86e-13	5.56e-14
71	Jimenez-Huidobro_et_Caldwell_inpressa	2017	Jimenez-Huidobro, P. and Caldwell, M. W., in press.	Reassessment and reassignment of the early Maastrichtian mosasaur Hainosaurus bernardi Dollo, 1885, to Tylosaurus Marsh, 1872.	Journal of Vertebrate Paleontology	Squamates	n	131	42	38	32	6	0.84	0	0	3.11905	0.6336	100.5	61.7	Cenozoic,Mesozoic	80.2803	0.32556	0.39583	0.27778	0.41667	31.001	35.411	28.007	33.327	0.29889	0.34771	0.26573	0.32464	0.08268	0.088183	0.078913	0.085209	0.29626	0.16376	0.78116	0.084745	5.97e-05	0.00013263	0.00013895	0.00011114	0.84959	0.94462	0.98917	0.98811
72	Joyce_etal_2016a	2016	Joyce, W. G., Lyson, T. R. and Kirkland, J. I., 2016.	An early bothremydid (Testudines, Pleurodira) from the Late Cretaceous (Cenomanian) of Utah, North America.	PeerJ, 4, e2502.	Turtles	y	176	61	55	33	22	0.6	2	0.03	2.88525	0.5216	228	0	Mesozoic,Paleozoic	87.3222	0.43045	0.46189	0.46408	0.46275	-36.834	-19.936	-18.504	-17.33	0.8245	0.84979	0.85193	0.85369	0.14616	0.16335	0.16528	0.16698	0.016606	0.00025513	0.00017751	0.00068805	3.01e-05	1.21e-05	1.1e-05	1.29e-05	1.12e-06	3.39e-12	1.04e-13	1.32e-12
73	Kammerer_2016a	2016	Kammerer, C. E., 2016.	Systematics of the Rubidgeinae (Therapsida: Gorgonopsia).	PeerJ, 4, e1608.	Non-mammalian synapsids	n	47	15	13	10	3	0.77	0	0	3.13333	0.956	272.5	252.17	Mesozoic,Paleozoic	258.064	0.9386	1	1	1	78.886	87.9	87.9	87.9	0.92369	1	1	1	0.58988	1	1	1	0.00042524	1.02e-11	2.98e-11	4.64e-11	0.0041118	0.0054854	0.0038399	0.0034092	0.0060595	4.15e-05	1.91e-05	1.78e-05
74	Kammerer_2016b	2016	Kammerer, C. E., 2016.	Two unrecognized burnetiamorph specimens from historical Karoo collections.	Palaeontologia Africana, 50, 64-75.	Non-mammalian synapsids	n	30	17	14	12	2	0.86	0	0	1.76471	0.6255	272.5	252.17	Mesozoic	259.208	0.30182	0.28333	0.31111	0.28889	12.868	17.811	20.317	18.175	0.45777	0.49416	0.51262	0.49685	0.15678	0.16677	0.17216	0.16601	0.42313	0.43303	0.38717	0.39007	0.013947	0.0081261	0.010896	0.0068985	0.57106	0.50077	0.49166	0.4934
75	Kear_2005a	2005	Kear, B. P., 2005.	A new elasmosaurid plesiosaur from the Lower Cretaceous of Queensland, Australia.	Journal of Vertebrate Paleontology, 25, 792-805.	Sauropterygians	n	43	17	16	12	4	0.75	0	0	2.52941	0.7921	208.5	66	Cenozoic,Mesozoic	119.679	0.51809	0.48701	0.57143	0.57143	-27.33	-20.206	-17.287	-17.287	0.69174	0.71515	0.72474	0.72474	0.26553	0.27966	0.28581	0.28581	0.062407	0.08217	0.00036694	0.00034361	0.0078189	0.0075003	0.009785	0.0068823	0.026433	0.0056249	0.0017391	0.0021771
76	Kear_etal_2007a	2007	Kear, B. P., Cooke, B. N., Archer, M. and Flannery, T. F., 2007.	Implications of a new species of the Oligo-Miocene kangaroo (Marsupialia: Macropodoidea) Nambaroo, from the Riversleigh World Heritage Area, Queensland, Australia.	Journal of Paleontology, 81, 1147-1167.	Mammals	n	104	25	13	7	6	0.54	9	0.36	4.16	0.68	28.4	0	Mesozoic	10.5901	0.56204	0.5303	0.54545	0.54545	0.6935	4.6303	5.5114	5.5114	0.53634	0.56188	0.56759	0.56759	0.2825	0.29199	0.29459	0.29459	0.057579	0.011045	0.0058825	0.0081335	0.0059023	0.0038086	0.0030535	0.0050512	0.19226	0.12344	0.10198	0.11444
77	Kielan-Jaworowska_et_Hurum_2001a	2001	Kielan-Jaworowska, Z. and Hurum, J. H., 2001.	Phylogeny and systematics of multituberculates.	Palaeontology, 44, 389-429.	Mammals	n	62	33	32	32	0	1	0	0	1.87879	0.6144	157.3	33.9	Cenozoic,Mesozoic	94.0719	0.57347	0.65007	0.55111	0.58222	14.422	35.66	16.974	23.937	0.82009	0.87922	0.8272	0.84658	0.25371	0.33982	0.2528	0.27599	0.0028897	3.27e-05	1.93e-05	2.43e-06	1.25e-05	5.86e-06	6.39e-06	4.81e-06	1.05e-06	6.3e-09	3.16e-09	1.4e-10
78	Lambert_etal_2015a	2015	Lambert, O., de Muizon, C. and Bianucci, G., 2015.	A new archaic homodont toothed cetacean (Mammalia, Cetacea, Odontoceti) from the early Miocene of Peru.	Geodiversitas, 37, 79-108.	Mammals	n	77	35	35	34	1	0.97	10	0.29	2.2	0.8111	43	0	Cenozoic,Mesozoic	14.7437	0.51356	0.54545	0.51515	0.54545	34.78	37.377	36.167	37.377	0.71116	0.72496	0.71853	0.72496	0.16648	0.17293	0.16975	0.17293	0.003657	4.44e-07	1.02e-05	3.46e-06	0.00029237	8.48e-05	0.00025948	5.23e-05	0.018916	0.0028964	0.01535	0.0055525
79	Lambert_etal_inpressa	2017	Lambert O, Bianucci G, De Muizon C.	Macroraptorial sperm whales (Cetacea, Odontoceti, Physeteroidea) from the Miocene of Peru.	Zoological Journal of the Linnean Society. 2016 Sep 7;179(2):404-74.	Mesozoic dinosaurs	y	53	24	24	22	2	0.92	2	0.08	2.20833	0.614	43	0	Mesozoic	14.1031	0.55724	0.58042	0.59091	0.59091	35.813	41.653	32.255	32.255	0.8387	0.85953	0.82601	0.82601	0.30293	0.32707	0.28003	0.28003	0.008158	0.00031161	2.69e-06	5.22e-06	0.00059158	0.00040047	0.00012221	0.00020645	0.00039134	1.49e-05	2.82e-06	7.44e-06
80	Larson_etal_2014a	2014	Larson, D. W., Campione, N. E., Brown, C. M., Evans, D. C. and Ryan, M. J., 2014.	Hadrosauroid material from the Santonian Milk River Formation of Southern Alberta, Canada.	In Eberth, D. A. and Evans, D. C. (eds.) Hadrosaurs. Indiana University Press, Bloomington, p136-152.	Mesozoic dinosaurs	y	138	35	35	29	6	0.83	0	0	3.94286	0.7315	157.3	66	Cenozoic,Mesozoic,Paleozoic	86.8286	0.34087	0.29978	0.31313	0.29293	9.6021	8.2446	9.0074	4.3926	0.73617	0.73157	0.73416	0.71851	0.13978	0.13796	0.13838	0.13157	0.10419	0.20875	0.1187	0.12214	5.09e-05	2.03e-05	5.97e-05	4.93e-05	0.004114	0.0047801	0.0046862	0.0071068
81	Lee_2001a	2001	Lee, M. S. Y., 2001.	Molecules, morphology, and the monophyly of diapsid reptiles.	Contributions to Zoology, 70, 1-18.	Non-mammalian synapsids	n	216	29	28	20	8	0.71	6	0.21	7.44828	0.7466	318.1	0	Mesozoic	227.535	0.55123	0.57692	0.57692	0.57692	81.038	81.02	81.02	81.02	0.77223	0.77191	0.77191	0.77191	0.28475	0.28443	0.28443	0.28443	7.29e-05	7.29e-06	5.06e-06	3.63e-06	0.00057967	0.0007318	0.00053729	0.0005859	1.74e-07	8.77e-08	1.13e-07	8.53e-08
82	Liu_et_Abdala_2014a	2014	Liu, J. and Abdala, F., 2014.	Phylogeny and taxonomy of the Traversodontidae.	In Kammerer, C. F., Angielczyk, K. D. and Frobisch, J. (ed.) Early Evolutionary History of the Synapsida. Springer Science, Dordrecht, p255-279.	Non-mammalian synapsids	y	77	30	27	17	10	0.63	0	0	2.56667	0.71	252.17	208.5	Mesozoic	239.414	0.689	0.64	0.6	0.68	74.71	75.262	74.06	77.966	0.74395	0.7512	0.7354	0.78674	0.23256	0.23547	0.22394	0.26364	1.73e-06	2.94e-07	4.48e-08	3.31e-11	0.00010944	4.25e-05	4.95e-05	7.33e-05	6.06e-05	1.03e-06	6.51e-06	9.35e-08
83	Lively_2015a	2015	Lively JR.	A new species of baenid turtle from the Kaiparowits Formation (Upper Cretaceous, Campanian) of southern Utah.	Journal of Vertebrate Paleontology. 2015 Nov 2;35(6):e1009084.	Mesozoic dinosaurs	n	106	33	29	22	7	0.76	1	0.03	3.21212	0.5314	157.3	40.4	Cenozoic	77.0467	0.49238	0.54527	0.53086	0.51852	11.471	21.886	22.843	22.834	0.89206	0.91094	0.91268	0.91266	0.32996	0.37178	0.37655	0.3757	0.0062484	0.0001054	6.57e-05	5.52e-05	0.00018853	7.29e-05	0.0001578	0.00017315	7.1e-05	1.84e-07	1.16e-06	2.85e-07
84	Livezey_1996a	1996	Livezey, B. C., 1996.	A phylogenetic analysis of geese and swans (Anseriformes: Anserinae), including selected fossil species.	Systematic Biology, 45, 415-450.	Cenozoic birds	n	175	39	16	13	3	0.81	27	0.69	4.48718	0.8639	23.03	0	Cenozoic	2.22521	0.38529	0.3381	0.33333	0.33929	-38.118	-24.7	-24.96	-24.634	0.73157	0.76577	0.76511	0.76594	0.2399	0.26314	0.26257	0.26328	0.56329	0.74779	0.76151	0.73455	0.0722	0.061324	0.072231	0.06881	0.73806	0.55309	0.55566	0.58065
85	Livezey_1998ab	1998	Livezey, B. C., 1998.	A phylogenetic analysis of the Gruiformes (Aves) based on morphological characters, with an emphasis on the rails (Rallidae).	Philosophical Transactions of the Royal Society of London B, 353, 2077-2151.	Cenozoic birds	n	570	224	17	17	0	1	184	0.82	2.54464	0.767	5.333	0	Mesozoic	1.36398	0.46253	0.48173	0.49813	0.53147	38.784	39.527	49.83	49.729	0.41125	0.42004	0.54208	0.54089	0.18999	0.19092	0.23157	0.23174	0.18958	0.14165	0.14262	0.049753	0.0051532	0.0046979	0.0039614	0.0015677	0.80446	0.84225	0.49912	0.49915
86	Longrich_2014a	2014	Longrich, N. R., 2014.	The horned dinosaurs Pentaceratops and Kosmoceratops from the upper Campanian of Alberta and implications for dinosaur biogeography.	Cretaceous Research, 51, 292-308.	Mesozoic dinosaurs	y	202	35	31	21	10	0.68	0	0	5.77143	0.5526	100.5	66	Mesozoic	76.0613	0.64007	0.62069	0.6092	0.5977	76.621	79.754	79.754	79.754	0.88023	0.90386	0.90386	0.90386	0.32463	0.37051	0.37051	0.37051	2.67e-07	3.77e-10	2.13e-08	1.22e-07	7.72e-05	2.51e-05	4.74e-05	9.76e-05	0.00016501	9.43e-06	1.2e-05	1.2e-05
87	Longrich_etal_2010a	2010	Longrich, N. R., Sankey, J. and Tanke, D., 2010.	Texacephale langstoni, a new genus of pachycephalosaurid (Dinosauria: Ornithischia) from the upper Campanian Aguja Foramtion, southern Texas, USA.	Cretaceous Research, 31, 274-284.	Mesozoic dinosaurs	n	90	20	18	9	9	0.5	0	0	4.5	0.4989	145	66	Cenozoic,Mesozoic	76.9833	0.37267	0.41667	0.5	0.41667	45.481	65.12	66.688	65.548	0.90144	0.96396	0.96895	0.96532	0.43242	0.67563	0.70722	0.68392	0.28777	0.10396	0.012468	0.11661	0.030346	0.0090011	0.0084034	0.0098748	0.12443	0.024272	0.017732	0.018851
88	Longrich_etal_2012a	2012	Longrich, N. R., Bhullar, B.-A. S. and Gauthier, J. A., 2012.	Mass extinction of lizards and snakes at the Cretaceous-Paleogene boundary.	Proceedings of the National Academy of Sciences, USA, 109, 21396-21401.	Squamates	y	622	219	81	53	28	0.65	133	0.61	2.84018	0.5977	237	0	Mesozoic	67.9755	0.45471	0.50673	0.51732	0.52248	-141.63	-133.46	-149	-152.52	0.79011	0.79784	0.78315	0.77982	0.081058	0.083877	0.078486	0.077438	0.0094048	7.43e-06	3.76e-07	2.54e-06	6.49e-06	1.14e-06	3.14e-06	6.68e-06	0.034863	0.01915	0.045395	0.05215
89	Lu_etal_2016b	2016	Lu, J.-C., Kundrat, M. and Shen, C., 2016.	New material of the pterosaur Gladocephaloideus Lu et al., 2012 from the Early Cretaceous of Liaoning Province, China, with comments on its systematic position.	PLOS ONE, 11, e0154888.	Non-dinosaurian archosauromorphs	n	118	68	66	55	11	0.83	1	0.01	1.73529	0.714	215.56	66	Mesozoic	136.255	0.44769	0.50066	0.48177	0.50174	2.0096	6.5603	13.635	4.9565	0.82705	0.83653	0.85126	0.83319	0.15314	0.16005	0.17315	0.15723	0.035507	0.0021441	0.012157	0.016168	2.41e-09	3.79e-10	6.71e-10	3.79e-10	4.76e-13	3.63e-16	4.94e-20	6.69e-21
90	Lund_etal_2016b	2016	Lund, E. K., O'Connor, P. M., Loewen, M. A. and Jinnah, Z. A., 2016.	A new centrosaurine ceratopsid, Machairoceratops cronusi gen et sp. nov., from the Upper Sand Member of the Wahweap Formation (Middle Campanian), southern Utah.	PLOS ONE, 11, e0154403.	Mesozoic dinosaurs	y	101	26	26	17	9	0.65	0	0	3.88462	0.6112	93.5	66	Cenozoic,Mesozoic	77.3712	0.5533	0.59921	0.67083	0.56771	79.222	82.673	82.357	82.666	0.81906	0.8651	0.86089	0.86501	0.3509	0.41653	0.41009	0.41636	0.0036711	0.0005165	1.17e-08	0.0048421	0.00023627	6.23e-05	0.00012374	8.96e-05	0.00040399	9.36e-06	2.74e-05	1.3e-05
91	Lyson_et_Joyce_2011aa	2011	Lyson, T. R. and Joyce, W. G., 2011.	Cranial anatomy and phylogenetic placement of the enigmatic turtle Compsemys victa Leidy, 1856.	Journal of Paleontology, 85, 789-801.	Turtles	y	111	29	27	21	6	0.78	5	0.17	3.82759	0.762	228	0	Mesozoic,Paleozoic	110.042	0.39864	0.56	0.48	0.56	29.222	43.215	39.797	43.597	0.66737	0.75278	0.73192	0.75512	0.23435	0.28681	0.27052	0.28875	0.031289	2.62e-07	0.00019552	3.04e-07	0.00032022	0.00020454	0.00036324	0.00029283	0.000472	7.73e-07	3.44e-06	1.46e-07
92	MacDougall_et_Modesto_2011a	2011	MacDougall, M. J. and Modesto, S. P., 2011.	New information on the skull of the Early Triassic parareptile Sauropareion anoplus, with a discussion of tooth attachment and replacement in procolophonids.	Journal of Vertebrate Paleontology, 31, 270-278.	Non-diapsid reptiles	n	59	25	25	22	3	0.88	0	0	2.36	0.5614	268	201.3	Cenozoic,Mesozoic	244.732	0.56836	0.5913	0.63043	0.63043	56.605	59.212	61.193	61.193	0.86684	0.88044	0.89077	0.89077	0.41417	0.4382	0.46049	0.46049	0.00092467	7.7e-08	2.78e-09	1.21e-09	0.0011588	0.0008666	0.00067014	0.00068717	0.00020901	1.87e-05	1.54e-05	5.56e-06
93	Maganuco_et_Pasini_2009a	2009	Maganuco, S. and Pasini, G., 2009.	A new specimen of trematosaurian temnospondyl from the Lower Triassic of NW Madagascar, with remarks on palatal anatomy and taxonomic affinities.	Atti Societi Italiani Scienze Museo Civico Storia Naturale Milano, 150, 91-112.	Non-amniote tetrapods	n	86	54	45	37	8	0.82	0	0	1.59259	0.8047	268	201.3	Cenozoic,Mesozoic,Paleozoic	245.695	0.60941	0.6124	0.53488	0.59302	48.69	55.956	47.97	52.26	0.86637	0.89221	0.86381	0.87907	0.26854	0.31165	0.26382	0.28758	5.41e-07	2.54e-12	8.85e-08	6.64e-10	0.00025362	0.00016067	9.51e-05	7.82e-05	3.72e-05	3.35e-06	3.5e-06	1.86e-07
94	Maridet_et_Ni_2013a	2013	Maridet, O. and Ni, X.-J., 2013.	A new cricetid rodent from the early Oligocene of Yunnan, China, and its evolutionary implications for early Eurasian cricetids.	Journal of Vertebrate Paleontology, 33, 185-194.	Mammals	y	67	37	36	24	12	0.67	0	0	1.81081	0.8148	48.6	15.97	Cenozoic,Mesozoic,Paleozoic	30.5133	0.6323	0.58824	0.52941	0.64706	36.554	43.306	-0.74424	43.986	0.72028	0.75698	0.51758	0.76067	0.19427	0.21123	0.11887	0.2138	0.00024676	1.91e-09	1.18e-07	4.58e-14	5.68e-06	4.43e-07	1.92e-05	8.41e-07	0.0091538	1.15e-05	0.16498	1.92e-05
95	Matsumoto_etal_2013a	2013	Matsumoto, R., Buffetaut, E., Escuillie, F., Hervet, S. and Evans, S. E., 2013.	New material of the choristodere Lazarussuchus (Diapsida, Choristodera) from the Paleocene of France.	Journal of Vertebrate Paleontology, 33, 319-339.	Non-dinosaurian archosauromorphs	y	116	27	21	12	9	0.57	0	0	4.2963	0.6213	305.9	15.97	Cenozoic,Mesozoic	154.505	0.50722	0.40351	0.47368	0.40351	-96.209	-78.185	-59.465	-78.185	0.82933	0.85455	0.88075	0.85455	0.38549	0.41686	0.46563	0.41686	0.038957	0.10751	0.0010344	0.093625	0.00094707	0.00089959	0.0015001	0.0011864	2.61e-05	6e-10	7.6e-07	6.55e-10
96	Mayr_2006a	2006	Mayr, G., 2006.	New specimens of the Eocene Messelirrisoridae (Ayes: Bucerotes), with comments on the preservation of uropygial gland waxes in fossil birds from Messel and the phylogenetic affinities of Bucerotes.	Palaontologische Zeitschrift, 80, 390-405.	Cenozoic birds	n	122	34	24	19	5	0.79	25	0.74	3.58824	0.9149	83.6	0	Cenozoic,Mesozoic	28.5015	0.442	0.42424	0.40909	0.45455	42.327	40.746	42.193	42.193	0.63921	0.62691	0.63817	0.63817	0.19615	0.19084	0.19544	0.19544	0.14284	0.093282	0.1353	0.037658	0.0015597	0.00095845	0.001517	0.00079043	0.4137	0.42395	0.42997	0.39546
97	Mayr_2008b	2008	Mayr, G., 2008.	Phylogenetic affinities and morphology of the late Eocene anseriform bird Romainvillia stehlini Lebedinsky, 1927.	Neues Jahrbuch fur Geologie und Palaontologie, Abhandlungen, 248, 365-380.	Cenozoic birds		129	12	10	7	3	0.7	9	0.75	10.75	0.7978	136.4	0	Cenozoic,Mesozoic	35.035	0.55743	0.5	0.5	0.5	-2.8607	-5.3048	-5.3048	-5.3048	0.53509	0.51926	0.51926	0.51926	0.30331	0.29519	0.29519	0.29519	0.061205	0.075999	0.072845	0.063292	0.041318	0.044955	0.068585	0.040573	0.74222	0.81851	0.84841	0.80801
98	Mayr_2011b	2011	Mayr, G., 2011.	The phylogeny of charadriiform birds (shorebirds and allies) - reassessing the conflict between morphology and molecules.	Zoological Journal of the Linnean Society, 161, 916-934.	Cenozoic birds	n	49	22	15	14	1	0.93	21	0.95	2.22727	0.9536	55.8	0	Cenozoic,Mesozoic	15.4978	0.2975	0.32692	0.30769	0.30769	29.864	36.278	33.508	35.787	0.3292	0.40455	0.37201	0.39879	0.18724	0.20469	0.19636	0.20309	0.56784	0.49353	0.61391	0.52971	0.011379	0.0059854	0.012797	0.012729	0.96361	0.94643	0.96206	0.95099
99	Mayr_etal_2004a	2004	Mayr, G., Mourer-Chauvire, C. and Weidig, I., 2004.	Osteology and systematic position of the Eocene Primobucconidae (Aves, Coraciiformes sensu stricto), with first records from Europe.	Journal of Systematic Palaeontology, 2, 1-12.	Cenozoic birds	n	36	16	10	6	4	0.6	13	0.81	2.25	0.908	55.8	0	Cenozoic,Mesozoic	29.8906	0.51782	0.575	0.45833	0.5	31.394	32.219	27.469	28.866	0.45252	0.4641	0.39738	0.41701	0.43558	0.43873	0.4088	0.41653	0.11429	0.046574	0.09789	0.028491	0.028359	0.032678	0.025315	0.023096	0.28539	0.35438	0.36163	0.29261
100	Mayr_etal_2015aa	2015	Mayr, G., Goedert, J. L. and Vogel, O., 2015.	Oligocene plotopterid skulls from western North America and their bearing on the phylogenetic affinities of these penguin-like seabirds.	Journal of Vertebrate Paleontology, 35, e943764.	Cenozoic birds	n	94	22	22	20	2	0.91	20	0.91	4.27273	0.8825	83.5	0	Cenozoic,Mesozoic	27.533	0.42105	0.4375	0.45	0.45	45.717	51.928	51.928	51.928	0.52389	0.59026	0.59026	0.59026	0.18145	0.20261	0.20245	0.20245	0.15457	0.089829	0.045022	0.042328	0.002481	0.0019559	0.0015411	0.0010807	0.79642	0.61907	0.54752	0.52539
101	Mayr_etal_2015ab	2015	Mayr, G., Goedert, J. L. and Vogel, O., 2015.	Oligocene plotopterid skulls from western North America and their bearing on the phylogenetic affinities of these penguin-like seabirds.	Journal of Vertebrate Paleontology, 35, e943764.	Cenozoic birds	n	464	59	29	24	5	0.83	43	0.73	7.86441	0.8823	59.2	0	Mesozoic	8.79012	0.42556	0.46914	0.45679	0.46914	-544.18	-541.26	-508.19	-509.47	0.67059	0.67229	0.69142	0.69068	0.1167	0.11731	0.12335	0.12309	0.19144	0.058983	0.093637	0.053797	0.002743	0.0016464	0.0022377	0.0025267	0.0759	0.075559	0.044445	0.036098
102	McGowan_2002a	2002	McGowan, G. J., 2002.	Albanerpetontid amphibians from the Lower Cretaceous of Spain and Italy: a description and reconsideration of their systematics.	Zoological Journal of the Linnean Society, 135, 1-32.	Non-amniote tetrapods	n	41	20	19	11	8	0.58	3	0.15	2.05	0.9598	318.1	0	Mesozoic,Paleozoic	255.895	0.41882	0.35294	0.41176	0.35294	57.794	54.717	56.051	54.717	0.37823	0.31071	0.33997	0.31071	0.3311	0.30633	0.31562	0.30633	0.12346	0.072181	0.050195	0.080066	0.019836	0.01604	0.018112	0.018737	0.038632	0.014409	0.05069	0.015201
103	Mihlbachler_et_Demere_2010a	2010	Mihlbachler, M. C. and Demere, T. A., 2010.	Phylogenetic status of Metarhinus pater (Brontotheriidae: Perissodactyla) from Southern California and species variation in Metarhinus from the middle Eocene of North America.	Journal of Vertebrate Paleontology, 30, 1229-1244.	Mammals	n	87	53	36	31	5	0.86	0	0	1.64151	0.7591	56	28.4	Mesozoic	42.725	0.38261	0.322	0.41946	0.31176	40.602	31.472	37.821	32.032	0.42855	0.33105	0.39885	0.33703	0.10012	0.086259	0.094651	0.086616	0.048684	0.05062	0.00059463	0.064293	2.18e-05	2.69e-05	2.29e-05	3.88e-05	0.33216	0.54987	0.43411	0.56137
104	Milner_et_Ruta_2009a	2009	Milner, A. C. and Ruta, M., 2009.	A revision of Scincosaurus (Tetrapoda, Nectridea) from the Moscovian of Nyrany, Czech Republic, and the phylogeny and interrelationships of nectrideans.	Special Papers in Palaeontology, 81, 71-89.	Non-amniote tetrapods		173	19	16	13	3	0.81	0	0	9.10526	0.704	346.7	268	Mesozoic,Paleozoic	313.041	0.53662	0.5	0.5	0.5	-39.057	-25.185	-25.185	-25.185	0.6331	0.68355	0.68355	0.68355	0.27681	0.30487	0.30487	0.30487	0.0081003	0.0062705	0.0058456	0.0044999	0.0022876	0.0011628	0.0011675	0.0011181	0.047054	0.0078001	0.0090558	0.0080952
105	Modesto_etal_2002a	2002	Modesto, S. P., Rubidge, B. S. and Welman, J., 2002.	A new dicynodont therapsid from the lowermost Beaufort Group, Upper Permian of South Africa.	Canadian Journal of Earth Sciences, 39, 1755-1765.	Non-mammalian synapsids	y	40	23	22	11	11	0.5	0	0	1.73913	0.8826	272.3	237	Cenozoic,Mesozoic	257.525	0.64076	0.58333	0.58333	0.56667	63.64	59.146	59.146	59.146	0.68926	0.63417	0.63417	0.63417	0.30893	0.26952	0.26952	0.26952	0.0053565	0.00082043	0.0011915	0.00035882	0.0002306	9.79e-05	0.00017049	0.00013096	0.024491	0.033515	0.030277	0.033463
106	Mori_etal_2016aa	2016	Mori, H., Druckenmiller, P. S. and Erickson, G. M., 2016.	A new Arctic hadrosaurid from the Prince Creek Formation (lower Maastrichtian) of northern Alaska.	Acta Palaeontologica Polonica, 61, 15-32.	Mesozoic dinosaurs	n	346	60	59	35	24	0.59	0	0	5.76667	0.6309	145	66	Cenozoic,Mesozoic	82.6577	0.39357	0.38989	0.37661	0.39123	33.35	37.544	35.499	34.711	0.84652	0.85765	0.85222	0.85013	0.13323	0.14502	0.13682	0.1351	0.03509	0.010519	0.0045058	0.0021995	1.01e-07	3.02e-08	8.44e-09	1.79e-07	8.75e-07	1.66e-07	3.76e-08	2e-07
107	Mukherjee_et_Ray_2014a	2014	Mukherjee, D. and Ray, S., 2014.	A new Hyperodapedon (Archosauromorpha, Rhynchosauria) from the Upper Triassic of India: implications for rhynchosaur phylogeny.	Palaeontology, 57, 1241-1276.	Non-dinosaurian archosauromorphs	n	75	26	21	11	10	0.52	0	0	2.88462	0.6077	252.17	208.5	Cenozoic,Mesozoic	234.016	0.82056	0.89474	0.84211	0.84211	77.46	82.9	78.048	78.048	0.76829	0.85332	0.77748	0.77748	0.35089	0.45119	0.35146	0.35146	1.81e-06	4.8e-20	3.22e-20	2.33e-19	0.00050253	0.0003982	0.00040266	0.00078148	0.00052906	3.01e-08	5e-06	5.17e-06
108	Muller_2007a	2007	Muller, J., 2007.	First record of a thalattosaur from the Upper Triassic of Austria.	Journal of Vertebrate Paleontology, 27, 236-240.	Non-saurian diapsids	n	42	13	11	9	2	0.82	0	0	3.23077	0.6538	305.9	221.5	Cenozoic,Mesozoic	244.459	0.548	0.77778	0.77778	0.77778	12.835	49.756	49.756	49.756	0.85869	0.97437	0.97437	0.97437	0.48381	0.83718	0.83718	0.83718	0.077751	2.47e-06	1.02e-06	2.07e-06	0.013076	0.002809	0.0039749	0.0031481	0.047037	7.31e-05	2.66e-05	6.07e-05
109	Ni_etal_2004a	2004	Ni, X.-J., Wang, Y.-Q., Hu, Y.-M. and Li, C.-K., 2004.	A euprimate skull from the early Eocene of China.	Nature, 427, 65-68.	Mammals	n	303	52	47	32	15	0.68	8	0.15	5.82692	0.6302	66	0	Cenozoic,Mesozoic	41.4784	0.64495	0.61667	0.62222	0.6	41.223	39.681	43.13	42.052	0.78819	0.78065	0.79751	0.79224	0.2634	0.25651	0.27181	0.26675	3.48e-08	1.22e-09	9.41e-12	2.9e-10	1.7e-07	4.18e-07	6.78e-08	9e-08	8.44e-12	2.42e-12	7.66e-15	1.93e-15
110	Nydam_etal_2013a	2013	Nydam, R. L., Rowe, T. B. and Cifelli, R. L., 2013.	Lizards and snakes of the Terlingua Local Fauna (late Campanian), Aguja Formation, Texas, with comments on the distribution of paracontemporaneous squamates throughout the Western Interior of North America.	Journal of Vertebrate Paleontology, 33, 1081-1099.	Squamates	n	213	27	19	14	5	0.74	19	0.7	7.88889	0.6248	242	0	Cenozoic,Mesozoic	67.3377	0.4785	0.43137	0.52941	0.50545	57.492	62.057	65.686	62.939	0.79542	0.82766	0.85328	0.83389	0.32191	0.35696	0.39449	0.36594	0.099257	0.089711	0.0025993	0.0082125	0.0055294	0.0057099	0.0046804	0.0051805	0.1769	0.071982	0.05004	0.08672
111	OConnor_etal_2014ab	2014	O'Connor, J.-M., Averianov, A. O. and Zelenkov, N. V., 2014.	A confuciusornithiform (Aves, Pygostylia)-like tarsometatarsus from the Early Cretaceous of Siberia and a discussion of the evolution of avian hind limb musculature.	Journal of Vertebrate Paleontology, 34, 647-656.	Mesozoic dinosaurs	n	248	64	60	35	25	0.58	2	0.03	3.875	0.3939	163.5	0	Mesozoic	106.388	0.35	0.34583	0.3768	0.32184	-61.474	-77.999	-53.985	-76.684	0.60747	0.56199	0.62809	0.56561	0.11776	0.10626	0.12262	0.10692	0.27657	0.2294	0.0079205	0.39754	2.85e-06	5.25e-06	2.99e-06	3.76e-06	0.14919	0.23852	0.032872	0.22552
112	OLeary_et_Gatesy_2008a	2008	O'Leary, M. A. and Gatesy, J., 2008.	Impact of increased character sampling on the phylogeny of Cetartiodactyla (Mammalia): combined analysis including fossils.	Cladistics, 24, 397-442.	Mammals	n	635	71	67	40	27	0.6	28	0.39	8.94366	0.5889	70.6	0	Mesozoic	25.5442	0.52328	0.53086	0.52308	0.50769	-25.09	-35.764	-38.498	-38.599	0.73747	0.71279	0.70647	0.70624	0.092671	0.085184	0.08341	0.083349	2.2e-05	5.13e-07	1.87e-08	2.65e-06	2.94e-09	2.35e-09	1.3e-09	1.4e-09	2.67e-10	8.41e-10	1.35e-10	1.31e-10
113	OMeara_et_Thompson_2014a	2014	O'Meara, R. N. and Thompson, R. S., 2014.	Were there Miocene meridiolestidans? Assessing the hhylogenetic placement of Necrolestes patagonensis and the presence of a 40 million year meridiolestidan ghost lineage.	Journal of Mammalian Evolution, 21, 271-284.	Mammals	n	317	70	59	31	28	0.53	4	0.06	4.52857	0.5343	235	0	Cenozoic,Mesozoic	121.807	0.53016	0.52632	0.50877	0.52632	-48.966	-34.636	-28.018	-22.893	0.81542	0.83686	0.84676	0.85443	0.17451	0.19005	0.19987	0.20821	2.36e-07	1.86e-09	1.94e-08	2.28e-09	4.64e-10	1.19e-10	1.77e-10	1.61e-10	2.76e-17	7.77e-25	3.51e-23	6.97e-25
114	Orliac_etal_2010a	2010	Orliac, M. J., Pierre-Olivier, A. and Ducrocq, S., 2010.	Phylogenetic relationships of the Suidae (Mammalia, Cetartiodactyla): new insights on the relationships within Suoidea.	Zoologica Scripta, 39, 315-330.	Mammals	y	125	41	29	27	2	0.93	2	0.05	3.04878	0.7471	55.8	0	Mesozoic	18.6762	0.65654	0.65432	0.66667	0.62963	54.535	62.329	62.329	60.559	0.85316	0.88757	0.88757	0.87976	0.27267	0.32428	0.32393	0.30939	3.87e-05	1.36e-09	3.2e-10	3.52e-09	0.00012652	0.00014281	6.06e-05	6.42e-05	0.00068672	2.34e-05	3.13e-06	2.37e-05
115	Ortega_etal_2010a	2010	Ortega, F. Escaso, F. and Sanz, J. L., 2010.	A bizarre, humped Carcharodontosauria (Theropoda) from the Lower Cretaceous of Spain.	Nature, 467, 203-206.	Mesozoic dinosaurs	y	233	46	46	38	8	0.83	0	0	5.06522	0.4292	199.3	66	Mesozoic	137.324	0.35642	0.368	0.3489	0.33167	-19.685	-21.258	-29.379	-31.616	0.7399	0.73578	0.7145	0.70864	0.17176	0.16912	0.15795	0.15527	0.25393	0.45593	0.51253	0.63564	4.53e-05	1.02e-05	2.14e-05	3.64e-05	4.41e-06	7.79e-07	8.31e-07	1.84e-06
116	Otero_2016a	2016	Otero RA.	Taxonomic reassessment of Hydralmosaurus as Styxosaurus: new insights on the elasmosaurid neck evolution throughout the Cretaceous.	PeerJ. 2016 Mar 15;4:e1777.	Mesozoic dinosaurs	y	270	106	91	79	12	0.87	0	0	2.54717	0.479	247.2	61.6	Cenozoic,Mesozoic,Paleozoic	141.79	0.4717	0.46436	0.51197	0.50018	-19.759	-12.453	-7.2563	-27.979	0.87164	0.88069	0.88712	0.86146	0.13626	0.14313	0.14998	0.12592	1.12e-05	1.36e-06	9.54e-09	7.74e-09	7.85e-09	3.68e-09	7.59e-09	6.42e-09	9.85e-24	1.38e-29	6.72e-34	3.83e-30
117	Parker_2016a	2016	Parker, W. G., 2016.	Revised phylogenetic analysis of the Aetosauria (Archosauria: Pseudosuchia); assessing the effects of incongruent morphological character sets.	PeerJ, 4, e1583.	Non-dinosaurian archosauromorphs	n	83	28	26	17	9	0.65	0	0	2.96429	0.605	237	201.3	Mesozoic	220.05	0.74617	0.70833	0.6875	0.70833	85.057	84.271	84.271	84.271	0.27308	0.23077	0.23077	0.23077	0.096708	0.090909	0.090909	0.090909	7.01e-07	1.81e-12	2.97e-08	2.05e-12	0.00014125	7.58e-05	0.00014201	0.00019002	0.8554	0.96033	0.94155	0.95896
118	Parsons_et_Parsons_2009a	2009	Parsons, W. L. and Parsons, K. M., 2009.	A new ankylosaur (Dinosauria: Ankylosauria) from the Lower Cretaceous Cloverly Formation of central Montana.	Canadian Journal of Earth Sciences, 46, 721-738.	Mesozoic dinosaurs		63	26	26	22	4	0.85	0	0	2.42308	0.7063	208.5	66	Cenozoic,Mesozoic	100.284	0.45722	0.44637	0.47222	0.45139	-23.099	0.43908	2.8186	3.3358	0.81145	0.85726	0.86189	0.8629	0.22109	0.26384	0.26999	0.27159	0.063444	0.0046295	0.0035303	0.00077973	0.00018922	0.00010558	7.84e-05	0.00015686	0.0038332	6.93e-05	2.27e-05	3.86e-05
119	Peters_2000ac	2000	Peters, D., 2000.	A reexamination of four prolacertiforms with implications for pterosaur phylogenesis.	Rivista Italiana di Paleontologia e Stratigrafia, 106, 293-336.	Non-dinosaurian archosauromorphs	n	130	18	17	9	8	0.53	4	0.22	7.22222	0.8615	259	0	Mesozoic	208.052	0.37771	0.4	0.4	0.4	90.63	90.655	90.655	90.655	0.63706	0.6386	0.6386	0.6386	0.37309	0.374	0.374	0.374	0.10731	0.063839	0.058172	0.063391	0.035616	0.025108	0.024463	0.033008	0.0078249	0.0036465	0.0038491	0.0047688
120	Pol_etal_2011a	2011	Pol, D., Garrido, A. and Cerda, I. A., 2011.	A new sauropodomorph dinosaur from the Early Jurassic of Patagonia and the origin and evolution of the sauropod-type Sacrum.	PLoS One, 6, 1-24.	Mesozoic dinosaurs	n	277	50	49	29	20	0.59	0	0	5.54	0.4466	242	70.6	Cenozoic,Mesozoic	197.721	0.58104	0.57021	0.59195	0.54984	-1.0853	-5.6579	13.185	-6.0279	0.56156	0.53721	0.63754	0.53524	0.18668	0.17758	0.21599	0.17695	2e-07	6.01e-10	2.07e-11	2.97e-09	7.62e-08	6.73e-08	1.07e-08	4.16e-08	2.52e-05	3.79e-06	1.9e-10	1.8e-06
121	Polly_1996a	1996	Polly, P. D., 1996.	The skeleton of Gazinocyon vulpeculus gen. et comb. nov. and the cladistic relationships of Hyaenodontidae (Eutheria, Mammalia).	Journal of Vertebrate Paleontology, 16, 303-319.	Mammals	n	60	17	13	10	3	0.77	0	0	3.52941	0.7225	72.1	7.246	Cenozoic,Mesozoic,Paleozoic	43.0022	0.61873	0.63636	0.63636	0.63636	60.266	62.849	62.849	62.849	0.84822	0.87639	0.87639	0.87639	0.65342	0.6948	0.6948	0.6948	0.0021989	0.00046933	0.00025857	0.00044158	0.0059326	0.0033448	0.0038574	0.0040144	0.0023692	0.0002296	0.00017229	0.00015952
122	Poropat_etal_2016a	2016	Poropat, S. F., Mannion, P. D., Upchurch, P., Hocknull, S. A., Kear, B. P., Kundrat, M., Tischler, T. R., Sloan, T., Sinapius, G. H. K., Elliott, J. A. and Elliott, D. A., 2016.	New Australian sauropods shed light on Cretaceous dinosaur palaeobiogeography.	Scientific Reports, 6, 34467.	Mesozoic dinosaurs	y	397	72	66	57	9	0.86	0	0	5.51389	0.3423	174.1	48.6	Cenozoic,Mesozoic	116.382	0.34156	0.39684	0.37008	0.43496	-23.532	-7.4551	2.4617	-7.5224	0.50226	0.57145	0.61413	0.57116	0.064085	0.073673	0.080884	0.073351	0.18706	0.052259	0.15136	0.0058584	1.2e-06	2.14e-07	1.04e-07	2.58e-07	0.010769	0.00083861	2.27e-06	0.00011724
123	Prideaux_et_Warburton_2010a	2010	Prideaux, G. J. and Warburton, N. M., 2010.	An osteology-based appraisal of the phylogeny and evolution of kangaroos and wallabies (Macropodidae: Marsupialia).	Zoological Journal of the Linnean Society, 159, 954-987.	Mammals	y	83	35	18	12	6	0.67	18	0.51	2.37143	0.812	28.4	0	Cenozoic,Mesozoic	5.8088	0.54438	0.5	0.5625	0.5	-68.364	-80.36	-42.953	-80.36	0.51909	0.47857	0.60491	0.47857	0.15681	0.14401	0.18169	0.14401	0.0099374	0.0029777	0.00095634	0.0042479	0.0083946	0.012378	0.0058443	0.012328	0.40921	0.47983	0.22069	0.48731
124	Pritchard_etal_inpressa	2017	Pritchard AC, Turner AH, Irmis RB, Nesbitt SJ, Smith ND	Extreme modification of the tetrapod forelimb in a Triassic diapsid reptile.	Current Biology. 2016 Oct 24;26(20):2779-86.	Mesozoic dinosaurs	n	75	20	16	10	6	0.63	3	0.15	3.75	0.6633	305.9	15.97	Cenozoic,Mesozoic	226.067	0.75677	0.8	0.8	0.8	-105.96	-76.565	-76.565	-76.565	0.86242	0.92017	0.92017	0.92017	0.66044	0.76992	0.76992	0.76992	6.08e-05	4.13e-08	1.85e-08	1.39e-08	0.0026764	0.00059161	0.0014352	0.0010555	0.00014149	1.18e-07	4.61e-07	2.34e-07
125	Ramassamy_2016a	2016	Ramassamy, B., 2016.	Description of a new long-snouted beaked whale from the Late Miocene of Denmark: evolution of suction feeding and sexual dimorphism in the Ziphiidae (Cetacea: Odontoceti).	Zoological Journal of the Linnean Society, 178, 381-409.	Mesozoic dinosaurs	n	69	25	25	21	4	0.84	8	0.32	2.76	0.6974	28.1	0	Cenozoic,Mesozoic	8.03456	0.37064	0.43478	0.43478	0.43478	-23.998	-31.05	-11.32	-34.996	0.51953	0.48808	0.57607	0.47049	0.13236	0.12579	0.14611	0.12049	0.24993	0.058444	0.050221	0.027188	0.0020619	0.0026424	0.0010711	0.0016032	0.23508	0.43611	0.095992	0.45524
126	Rincon_etal_2013a	2013	Rincon, A. F., Bloch, J. I., MacFadden, B. J. and Jaramillo, C. A., 2013.	First Central American record of Anthracotheriidae (Mammalia, Bothriodontinae) from the early Miocene of Panama.	Journal of Vertebrate Paleontology, 33, 421-433.	Mammals	n	51	29	17	14	3	0.82	0	0	1.75862	0.8722	41.3	5.333	Mesozoic	27.654	0.5309	0.46667	0.46667	0.46667	37.776	41.653	42.247	42.247	0.56477	0.60869	0.61542	0.61542	0.3854	0.40843	0.41201	0.41201	0.03293	0.044875	0.0082632	0.0091297	0.0017373	0.0019768	0.0007392	0.0011695	0.035866	0.0051219	0.001268	0.0011883
127	Rodrigues_etal_2010a	2010	Rodrigues, H. G., Marivaux, L. and Vianey-Liaud, M., 2010.	Phylogeny and systematic revision of Eocene Cricetidae (Rodentia, Mammalia) from Central and East Asia: on the origin of cricetid rodents.	Journal of Zoological Systematics and Evolutionary Research, 48, 259-268.	Mammals	n	65	27	26	13	13	0.5	0	0	2.40741	0.7624	55.8	23.03	Cenozoic,Mesozoic	40.2256	0.62643	0.58129	0.625	0.625	44.641	39.62	43.143	43.143	0.71311	0.68021	0.70329	0.70329	0.21147	0.19242	0.20372	0.20372	4.1e-05	2.88e-05	2.03e-10	4.09e-11	5.52e-05	2.6e-05	3.83e-05	8.71e-06	0.00050245	0.00051699	0.00010937	7.16e-05
128	Romano_etal_2014a	2014	Romano, P. S. R., Gallo, V., Ramos, R. R. C. and Antonioli, L., 2014.	Atolchelys lepida, a new side-necked turtle from the Early Cretaceous of Brazil and the age of crown Pleurodira.	Biology Letters, 10, 20140290.	Turtles	y	175	49	48	25	23	0.52	3	0.06	3.57143	0.6155	228	0	Mesozoic	94.7115	0.47074	0.50362	0.48913	0.5	8.3542	9.0959	8.6825	7.4272	0.87071	0.872	0.87128	0.8691	0.18916	0.19007	0.18963	0.18659	0.0049841	7.24e-06	2.72e-06	1.1e-06	2.2e-05	1.25e-05	1.7e-05	7.19e-06	4.5e-12	7.77e-15	2.81e-14	3.4e-14
129	Rook_et_Hunter_2011a	2011	Rook, D. L. and Hunter, J. P., 2011.	Phylogeny of the Taeniodonta: evidence from dental characters and stratigraphy.	Journal of Vertebrate Paleontology, 31, 422-427.	Mammals	y	37	14	13	11	2	0.85	0	0	2.64286	0.8938	83.5	40.4	Cenozoic,Mesozoic	62.6316	0.5848	0.63636	0.54545	0.63636	32.034	52.843	47.715	52.843	0.83258	0.92652	0.90337	0.92652	0.45706	0.65485	0.59062	0.65485	0.024491	0.00027642	0.001683	0.00013147	0.021779	0.016175	0.017307	0.017255	0.15555	0.025894	0.048245	0.024687
130	Rose_etal_2008a	2008	Rose, K. D., DeLeon, V. B., Missiaen, P., Rana, R. S., Sahni, A., Singh, L. and Smith, T., 2008.	Early Eocene lagomorph (Mammalia) from Western India and the early diversification of Lagomorpha.	Proceedings of the Royal Society of London B, 275, 1203-1208.	Mammals	n	228	71	64	41	23	0.64	29	0.41	3.21127	0.7813	93.5	0	Cenozoic,Mesozoic	30.4392	0.55384	0.56452	0.56452	0.56452	9.7944	11.496	2.7455	9.6373	0.79785	0.80217	0.77997	0.79745	0.11672	0.11887	0.10817	0.11642	2.43e-07	3.22e-10	7.7e-13	1.32e-14	4.14e-11	1.04e-10	2.68e-10	4.73e-10	3.7e-12	2.16e-13	4.81e-12	3.29e-13
131	Rozadilla_etal_2016a	2016	Rozadilla, S., Agnolin, F. L., Novas, F. E., Aranciaga Rolando, A. M., Motta, M. J., Lirio, J. M. and Isasi, M. P., 2016.	A new ornithopod (Dinosauria, Ornithischia) from the Upper Cretaceous of Antarctica and its palaeobiogeographical implications.	Cretaceous Research, 57, 311-324.	Mesozoic dinosaurs	n	239	55	53	37	16	0.7	0	0	4.34545	0.5376	247.2	66	Cenozoic	136.01	0.43368	0.43208	0.38799	0.44882	-39.726	-49.473	-40.828	-44.957	0.70758	0.68477	0.705	0.69534	0.10651	0.09881	0.10475	0.10177	0.0074224	0.00019299	0.0072514	8.08e-05	1.54e-05	2.37e-05	1.25e-05	8.98e-06	2.38e-06	6.55e-08	9.68e-10	2.03e-08
132	Ruta_2009a	2009	Ruta, M., 2009.	Patterns of morphological evolution in major groups of Palaeozoic Temnospondyli (Amphibia: Tetrapoda).	Special Papers in Palaeontology, 81, 91-120.	Non-amniote tetrapods		246	56	52	35	17	0.67	0	0	4.39286	0.706	372.2	247.2	Mesozoic	301.306	0.43184	0.48	0.42	0.44	6.988	1.0359	-0.35016	7.9806	0.83799	0.82522	0.82225	0.84012	0.18942	0.17695	0.17451	0.19031	0.063707	0.00014347	0.0057819	0.024179	2.55e-07	2.35e-07	4.69e-07	9.21e-08	8.23e-09	2.4e-10	2.07e-10	6.37e-12
133	Ruta_et_Coates_2007a	2007	Ruta, M. and Coates, M. I., 2007.	Dates, nodes and character conflict: addressing the lissamphibian origin problem.	Journal of Systematic Palaeontology, 5, 69-122.	Non-amniote tetrapods	y	339	102	98	76	22	0.78	0	0	3.32353	0.6995	383.7	2.588	Mesozoic	297.458	0.47875	0.45168	0.44792	0.48958	7.2296	3.8315	9.9649	5.2914	0.82177	0.81398	0.82804	0.81732	0.1623	0.15636	0.16687	0.15863	4.08e-06	1.17e-06	2.58e-06	9.14e-10	2.37e-12	3.14e-12	1.22e-11	9.2e-13	1.64e-17	2.62e-20	3.64e-21	4.8e-19
134	Rybczynski_2007a	2007	Rybczynski, N., 2007.	Castorid phylogenetics: implications for the evolution of swimming and tree-exploitation in beavers.	Journal of Mammalian Evolution, 14, 1-35.	Mammals	y	88	39	33	32	1	0.97	1	0.03	2.25641	0.5609	55.8	0	Cenozoic,Mesozoic	21.6684	0.55213	0.47312	0.58065	0.58065	26.55	13.268	37.117	33.749	0.82825	0.78682	0.8612	0.8507	0.25217	0.21193	0.29227	0.27741	0.0048857	0.010089	9.19e-07	2.66e-05	3.53e-05	4.19e-05	2.55e-05	3.76e-05	4.26e-05	0.00013905	5.46e-07	3.5e-06
135	Salas-Gismondi_etal_2015a	2015	Salas-Gismondi, R., Flynn, J. J., Baby, P., Tejada-Lara, J. V., Wesselingh, F. P. and Antoine, P.-O., 2015.	A Miocene hyperdiverse crocodylian community reveals peculiar trophic dynamics in proto-Amazonian mega-wetlands.	Proceedings of the Royal Society of London B, 282, 20142490.	Non-dinosaurian archosauromorphs	y	201	86	76	51	25	0.67	16	0.19	2.33721	0.6231	145	0	Cenozoic,Mesozoic	36.6907	0.3743	0.36284	0.40058	0.36937	-86.587	-75.188	-76.71	-66.705	0.835	0.84621	0.84472	0.85456	0.10157	0.10743	0.10651	0.1129	0.1411	0.13218	0.050728	0.052859	1.43e-07	2.13e-08	2.73e-08	1.19e-08	5.28e-07	2.66e-10	2.35e-09	1.42e-10
136	Sanchez-Villagra_etal_2006a	2006	Sanchez-Villagra, M. R., Horovitz, I. and Motokawa, M., 2006.	A comprehensive morphological analysis of talpid moles (Mammalia) phylogenetic relationships.	Cladistics, 22, 59-88.	Mammals	n	157	21	12	12	0	1	19	0.9	7.47619	0.8653	23.03	0	Cenozoic	3.80073	0.33356	0.3	0.3	0.3	-89.791	-89.835	-89.835	-89.835	0.075792	0.075541	0.075541	0.075541	0.13247	0.13244	0.13244	0.13244	0.646	0.69329	0.68292	0.69463	0.17913	0.17981	0.17575	0.17013	0.99998	0.99997	0.99995	0.99997
137	Scanferla_etal_2013a	2013	Scanferla, A., Zaher, H., Novas, F. E., de Muizon, C. and Cespedes, R., 2013.	A new snake skull from the Paleocene of Bolivia sheds light on the evolution of macrostomatans.	PLOS ONE, 8, e57583.	Squamates	y	156	23	16	11	5	0.69	13	0.57	6.78261	0.774	167.7	0	Mesozoic,Paleozoic	54.5017	0.59046	0.64286	0.64286	0.64286	25.316	40.355	40.355	40.355	0.81681	0.87571	0.87571	0.87571	0.37473	0.46801	0.46801	0.46801	0.006362	4.82e-05	2.67e-05	5.15e-05	0.0084378	0.0069284	0.0068738	0.0051014	0.048904	0.0050936	0.0044611	0.0055738
138	Schoch_et_Sues_2013a	2013	Schoch, R. R. and Sues, H.-D., 2013.	A new dissorophid temnospondyl from the Lower Permian of north-central Texas.	Comptes Rendus Palevol, 12, 437-445.	Non-amniote tetrapods	n	70	25	25	15	10	0.6	0	0	2.8	0.7937	318.1	265	Cenozoic,Mesozoic	288.414	0.50245	0.44686	0.52174	0.52174	52.345	53.379	56.077	56.929	0.74257	0.75008	0.76972	0.77592	0.25854	0.26371	0.27973	0.28569	0.021676	0.038155	0.00048678	0.001146	0.00019894	0.00021083	0.00020606	0.00016847	0.00033769	4.48e-05	1.64e-05	1.83e-05
139	Senter_2011a	2011	Senter, P., 2011.	Using creation science to demonstrate evolution 2: morphological continuity within Dinosauria.	Journal of Evolutionary Biology, 24, 2197-2216.	Mesozoic dinosaurs	n	392	104	97	66	31	0.68	0	0	3.76923	0.5067	199.3	66	Mesozoic	104.326	0.51257	0.51579	0.51579	0.52632	-24.427	-11.307	-12.103	-9.9945	0.82429	0.84442	0.8432	0.84644	0.080044	0.089299	0.088666	0.090365	6.96e-07	5.28e-09	1.13e-09	1.22e-10	2.53e-12	3.23e-12	1.89e-12	2.82e-13	2.94e-13	7.4e-20	3.52e-18	1.73e-19
140	Sereno_1999ac	1999	Sereno, P. C., 1999.	The evolution of dinosaurs.(Ornithopoda)	Science, 284, 2137-2147.	Mesozoic dinosaurs	y	149	14	13	7	6	0.54	0	0	10.6429	0.8782	228	66	Cenozoic,Mesozoic	118.591	0.307	0.27273	0.27273	0.27273	33.024	32.369	32.369	32.369	0.53388	0.52791	0.52791	0.52791	0.23695	0.23431	0.23431	0.23431	0.15255	0.14889	0.14628	0.13788	0.014588	0.015125	0.014881	0.026277	0.31301	0.29505	0.29386	0.28574
141	Sereno_1999ah	1999	Sereno, P. C., 1999.	The evolution of dinosaurs.	Science, 284, 2137-2147.	Mesozoic dinosaurs	y	204	19	19	12	7	0.63	2	0.11	10.7368	0.847	237	0	Mesozoic	121.708	0.58813	0.55882	0.52941	0.52941	65.584	65.63	64.259	64.259	0.72318	0.72369	0.70853	0.70853	0.27377	0.27379	0.26287	0.26287	0.0012962	0.00083562	0.00039023	0.00067999	0.0017068	0.0010268	0.0011653	0.0015833	0.014419	0.01033	0.011095	0.013796
142	Shoshani_etal_2006a	2006	Shoshani, J., Walter, R. C., Abraha, M., Berhe, S., Tassy, P., Sanders, W. J., Marchant, G. H., Libsekal, Y., Ghirmai, T. and Zinner, D., 2006.	A proboscidean from the late Oligocene of Eritrea, a "missing link" between early Elephantiformes and Elephantimorpha, and biogeographic implications.	Proceedings of the National Academy of Sciences, USA, 103, 17296-17301.	Mammals	n	125	40	34	34	0	1	2	0.05	3.125	0.748	56	0	Cenozoic,Mesozoic	16.1851	0.38006	0.39277	0.39062	0.40625	37.297	41.798	37.519	38.175	0.68826	0.71443	0.68955	0.69337	0.14599	0.15631	0.14546	0.14699	0.039499	0.0051955	0.0094884	0.0026319	5.2e-05	2.02e-05	1.63e-05	1.15e-05	0.0043424	0.0011418	0.0026403	0.0023247
143	Simmons_etal_2008a	2008	Simmons, N. B., Seymour, K. L., Habersetzer, J. and Gunnell, G. F., 2008.	Primitive Early Eocene bat from Wyoming and the evolution of flight and echolocation.	Nature, 451, 818-822.	Mammals	n	207	29	25	20	5	0.8	23	0.79	7.13793	0.7093	56.8	0	Mesozoic	22.2149	0.42536	0.3913	0.3913	0.3913	31.371	30.584	30.584	30.584	0.33355	0.32473	0.32473	0.32473	0.1332	0.13155	0.13155	0.13155	0.016273	0.021002	0.019726	0.022372	0.0007617	0.00055861	0.00043772	0.00082733	0.38958	0.31832	0.35351	0.32989
144	Smith_2011aa	2011	Smith, N. A., 2011.	Taxonomic revision and phylogenetic analysis of the flightless Mancallinae (Aves, Pan-Alcidae).	ZooKeys, 91, 1-116.	Cenozoic birds	n	344	72	26	26	0	1	50	0.69	4.77778	0.6459	11.62	0	Cenozoic,Mesozoic	2.52404	0.45383	0.55225	0.5	0.5	-10.738	-15.005	-5.6195	-16.588	0.58538	0.56699	0.60745	0.56016	0.13171	0.12668	0.13781	0.12484	0.064641	0.0010256	0.0043201	0.025543	0.0025154	0.0046965	0.0013431	0.0058588	0.8166	0.97554	0.7647	0.98225
145	Soares_etal_2014a	2014	Soares, M. B., Martinelli, A. G. and De Oliveira, T. V., 2014.	A new prozostrodontian cynodont (Therapsida) from the Late Triassic Riograndia Assemblage Zone (Santa Maria Supersequence) of Southern Brazil.	Anais da Academia Brasileira de Ciencias, 86, 1673-1691.	Non-mammalian synapsids	n	145	33	32	20	12	0.63	0	0	4.39394	0.7546	259.9	182.7	Mesozoic	227.151	0.76062	0.67083	0.8	0.7	57.088	55.335	58.717	57.408	0.88094	0.8725	0.88878	0.88248	0.42676	0.40736	0.44058	0.42704	6.35e-13	1.16e-12	8.07e-29	3.18e-18	1.85e-07	8.87e-07	7.21e-07	3.51e-07	2.07e-17	3.2e-16	1.09e-14	4.35e-19
146	Tomiya_2011a	2011	Tomiya, S., 2011.	A new basal caniform (Mammalia: Carnivora) from the Middle Eocene of North America and remarks on the phylogeny of early carnivorans.	PLOS ONE, 6, e24146.	Mammals	n	98	50	44	37	7	0.84	14	0.28	1.96	0.8004	61.7	0	Cenozoic,Mesozoic	30.3739	0.48391	0.47565	0.47619	0.47619	19.36	20.905	20.361	20.361	0.77552	0.78082	0.77895	0.77895	0.1902	0.19342	0.19193	0.19193	0.018678	0.0031544	3.37e-05	2.37e-05	7.35e-08	2.34e-07	2.56e-08	5.6e-08	7.43e-09	5.4e-10	2.43e-11	2.56e-11
147	Tortosa_etal_2014a	2014	Tortosa, T., Buffetaut, E., Vialle, N., Dutour, Y., Turini, E. and Cheylan, G., 2014.	A new abelisaurid dinosaur from the Late Cretaceous of southern France: palaeobiogeographical implications.	Annales de Paleontologie, 100, 63-86.	Mesozoic dinosaurs	y	335	40	37	29	8	0.78	1	0.03	8.375	0.3104	237	66	Cenozoic,Mesozoic	105.272	0.34569	0.58177	0.50897	0.55726	-112.21	-7.6176	-52.754	-15.108	0.72063	0.87705	0.80954	0.86584	0.12155	0.23786	0.16678	0.22202	0.058574	6.25e-07	6.9e-05	1.6e-07	0.00026961	8.15e-05	8.54e-05	7.14e-05	0.00075936	1.22e-07	2.36e-05	3.16e-07
148	Trueb_et_Baez_2006a	2006	Trueb, L. and Baez, A. M., 2006.	Revision of the Early Cretaceous Cordicephalus from Israel and an assessment of its relationships among pipoid frogs.	Journal of Vertebrate Paleontology, 26, 44-59.	Non-amniote tetrapods	n	56	21	16	16	0	1	9	0.43	2.66667	0.8631	145	0.0117	Cenozoic,Mesozoic	55.1828	0.477	0.5	0.5	0.5	-30.551	-19.606	-12.555	-12.555	0.65442	0.6935	0.71868	0.71868	0.26217	0.28331	0.30001	0.30001	0.11463	0.03685	0.014649	0.016733	0.0051865	0.0084585	0.0047314	0.005146	0.062257	0.027883	0.01292	0.01348
149	Tsai_et_Fordyce_inpressb	2017	Tsai, C.-H. and Fordyce, R. E., in press.	Archaic baleen whale from the Kokoamu Greensand: earbones distinguish a new Late Oligocene mysticete (Cetacea: Mysticeti) from New Zealand.	Journal of the Royal Society of New Zealand, , .	Mammals	y	272	92	82	75	7	0.91	17	0.18	2.95652	0.5685	38	0	Cenozoic,Mesozoic	13.3068	0.41786	0.4842	0.40833	0.42083	-13.994	-9.0834	-16.55	-14.101	0.69934	0.71323	0.69211	0.69904	0.06761	0.070614	0.066019	0.067455	0.020768	0.00030538	0.0063501	0.0036793	3.29e-09	8.64e-10	1.41e-09	7.31e-10	8.95e-07	2.1e-08	8.9e-08	4.21e-08
150	Tschopp_etal_2015a	2015	Tschopp, E., Mateus, O. and Benson, R. B. J., 2015.	A specimen-level phylogenetic analysis and taxonomic revision of Diplodocidae (Dinosauria, Sauropoda).	PeerJ, 3, e857.	Mesozoic dinosaurs	n	477	81	49	44	5	0.9	0	0	5.88889	0.3483	228	48.6	Mesozoic	142.921	0.45852	0.52443	0.52749	0.46634	-39.533	3.8756	30.529	-14.593	0.65333	0.77496	0.84964	0.72321	0.11913	0.16477	0.22773	0.13809	0.073295	4.5e-06	2.3e-06	0.00012749	0.01709	0.0025007	0.0017491	0.0059042	0.83103	0.44218	0.103	0.63326
151	Uhen_2004a	2004	Uhen, M. D., 2004.	Form, function, and anatomy of Dorudon atrox (Mammalia, Cetacea): an archaeocete from the Middle to Late Eocene of Egypt.	University of Michigan Papers on Paleontology, 34, 1-222.	Mammals	n	68	21	21	19	2	0.9	4	0.19	3.2381	0.6303	56	0	Mesozoic	36.8721	0.38411	0.49663	0.47368	0.47368	10.014	16.69	13.038	13.038	0.29629	0.36538	0.32758	0.32758	0.24698	0.26417	0.25293	0.25293	0.22501	0.0093301	0.0072456	0.0093157	0.0082525	0.0041531	0.0034583	0.0033364	0.84875	0.89686	0.9355	0.93939
152	Unwin_2003a	2003	Unwin, D. M., 2003.	On the phylogeny and evolutionary history of pterosaurs.	Geological Society of London Special Publications, 217, 139-190.	Non-dinosaurian archosauromorphs	y	60	20	19	11	8	0.58	1	0.05	3	0.8775	237	66	Mesozoic	140.736	0.41835	0.44118	0.47059	0.47059	15.524	15.521	22.388	22.388	0.7023	0.70228	0.73534	0.73534	0.26989	0.26799	0.2917	0.2917	0.10037	0.076133	0.0173	0.0173	0.00074286	0.00048281	0.00096816	0.00096816	0.0052639	0.0023875	0.00059499	0.00059499
153	Velez-Juarbe_etal_2015a	2015	Velez-Juarbe J, Wood AR, De Gracia C, Hendy AJ.	Evolutionary patterns among living and fossil kogiid sperm whales: evidence from the Neogene of Central America.	PloS one. 2015 Apr 29;10(4):e0123909.	Mammals	y	41	20	20	14	6	0.7	3	0.15	2.05	0.6951	38	0	Cenozoic,Mesozoic	11.2305	0.56976	0.64444	0.59259	0.5	27.155	33.494	34.686	29.054	0.86338	0.88213	0.88565	0.869	0.36943	0.40179	0.4086	0.37564	0.0059015	1.67e-05	0.0003515	0.0012845	0.00078439	0.00069644	0.00075341	0.0012344	0.00018764	1.78e-05	1.16e-05	3.4e-05
154	Vila_Nova_etal_2014aa	2014	Vila Nova, B. C., Sayao, J. M., Neumann, V. H. M. L. and Kellner, A. W. A., 2014.	Redescription of Cearadactylus atrox (Pterosauria, Pterodactyloidea) from the Early Cretaceous Romualdo Formation (Santana Group) of the Araripe Basin, Brazil.	Journal of Vertebrate Paleontology, 34, 126-134.	Non-dinosaurian archosauromorphs	n	111	62	62	56	6	0.9	0	0	1.79032	0.5154	201.3	66	Cenozoic,Mesozoic	123.487	0.41769	0.42222	0.42456	0.42222	-10.072	9.1449	7.2295	8.3499	0.87314	0.90043	0.89771	0.8993	0.18995	0.22839	0.22371	0.22642	0.10197	0.058324	0.052956	0.066116	6.17e-08	2.84e-09	4.15e-09	4.41e-09	5.35e-10	6.31e-19	4.29e-18	2.47e-18
155	Vitek_2011a	2011	Vitek, N., 2011.	Insights into the taxonomy and systematics of North American Eocene soft-shelled turtles from a well-preserved specimen.	Bulletin of the Peabody Museum of Natural History, 52, 189-208.	Turtles	n	77	35	13	10	3	0.77	17	0.49	2.2	0.7733	83.6	0	Cenozoic,Mesozoic	27.3923	0.44327	0.56578	0.44421	0.53512	-141.58	-64.182	-77.943	-65.77	0.58096	0.76028	0.7284	0.7566	0.26142	0.37114	0.34192	0.36714	0.45856	0.23036	0.49183	0.30763	0.016257	0.0043608	0.011543	0.0065118	0.26593	0.0052998	0.019049	0.0035978
156	Wang_1994a	1994	Wang, X.-M., 1994.	Phylogenetic systematics of the Hesperocyoninae (Carnivora: Canidae).	Bulletin of the American Mueum of Natural History, 221, 1-207.	Mammals	y	46	28	27	26	1	0.96	0	0	1.64286	0.8587	40.4	13.6	Cenozoic,Mesozoic	25.905	0.6352	0.63832	0.58353	0.57647	69.413	69.339	67.942	67.852	0.78429	0.78358	0.77008	0.76921	0.27315	0.27153	0.25797	0.25787	0.0008309	8.53e-05	9.41e-05	0.00058487	8.03e-05	5.77e-05	7.49e-05	6.06e-05	0.0023404	0.0010275	0.0014753	0.002333
157	Wang_et_Carranza-Castaneda_2008a	2008	Wang, X.-M. and Carranza-Castaneda, O., 2008.	Earliest hog-nosed skunk, Conepatus (Mephitidae, Carnivora), from the early Pliocene of Guanajuato, Mexico and origin of South American skunks.	Zoological Journal of the Linnean Society, 154, 386-407.	Mammals	n	38	19	16	13	3	0.81	6	0.32	2	0.795	37.2	0	Mesozoic	8.31514	0.414	0.42857	0.42857	0.42857	-52.531	-42.549	-42.549	-42.549	0.65153	0.68088	0.68088	0.68088	0.22573	0.23867	0.23867	0.23867	0.14918	0.02701	0.02375	0.02375	0.0066187	0.0054416	0.0062547	0.0062547	0.052381	0.029261	0.023832	0.023832
158	Wang_etal_2012ca	2012	Wang, M., Mayr, G., Zhang, J.-Y. and Zhou, Z.-H., 2012.	Two new skeletons of the enigmatic, rail-like avian taxon Songzia Hou, 1990 (Songziidae) from the early Eocene of China.	Alcheringa, 36, 487-499.	Cenozoic birds	n	381	76	18	17	1	0.94	55	0.72	5.01316	0.9313	48.6	0	Mesozoic	6.8551	0.39863	0.40363	0.36111	0.28627	-58.365	-57.602	-67.026	-74.324	0.55646	0.55899	0.52779	0.50363	0.15428	0.15493	0.14611	0.14002	0.59912	0.36183	0.82415	0.85753	0.034001	0.027288	0.041057	0.042591	0.85482	0.79969	0.90919	0.86509
159	Watabe_etal_2011a	2011	Watabe, M., Tsogtbaatar, K. and Sullivan, R. M., 2011.	A new pachycephalosaurid from the Baynshire Formation (Cenomanian-late Santonian), Gobi Desert, Mongolia.	Bulletin of the New Mexico Museum of Natural History &amp; Science, 53, 489-497.	Mesozoic dinosaurs	n	48	18	15	8	7	0.53	0	0	2.66667	0.5775	163.5	66	Mesozoic	87.0333	0.26967	0.22222	0.20513	0.24786	-32.832	-35.203	-38.142	-29.34	0.83077	0.82602	0.82013	0.83777	0.36786	0.35821	0.35327	0.37649	0.43227	0.31525	0.37081	0.36445	0.0052026	0.0028444	0.0072436	0.0053582	0.0068739	0.007542	0.01899	0.0075603
160	Williamson_et_Weil_2011a	2011	Williamson, T. E. and Weil, A., 2011.	A new Puercan (early Paleocene) hyopsodontid "condylarth" from New Mexico.	Acta Palaeontologica Polonica, 56, 247-255.	Mammals	n	59	30	29	28	1	0.97	1	0.03	1.96667	0.7418	157.3	37.2	Mesozoic	60.8069	0.75769	0.76389	0.7037	0.7037	23.925	55.15	54.322	54.322	0.95349	0.98887	0.98793	0.98793	0.46073	0.78195	0.76684	0.76684	5.68e-07	6.6e-09	2.25e-10	2.25e-10	0.016142	0.0019857	0.0030638	0.0030638	0.021486	0.00025278	0.00028235	0.00028235
161	Wilson_et_Allain_2015a	2015	Wilson, J. A. and Allain, R., 2015.	Osteology of Rebbachisaurus garasbae Lavocat, 1954, a diplodocoid (Dinosauria, Sauropoda) from the early Late Cretaceous-aged Kem Kem beds of southeastern Morocco.	Journal of Vertebrate Paleontology, 35, e1000701.	Mesozoic dinosaurs	y	172	27	26	19	7	0.73	0	0	6.37037	0.4772	174.1	89.8	Mesozoic	132.396	0.42052	0.4784	0.48117	0.48045	36.402	45.194	44.952	44.862	0.73533	0.785	0.78363	0.78312	0.26482	0.30752	0.30582	0.30538	0.073035	0.010607	0.011647	0.01382	2.86e-05	2.47e-05	5.51e-05	5.77e-05	0.00020485	7.95e-06	8.31e-06	6.18e-06
162	Wilson_etal_2010a	2010	Wilson, J. A., Mohabey, D. M., Peters, S. E. and Head, J. J., 2010.	Predation upon hatchling dinosaurs by a new snake from the Late Cretaceous of India.	PLOS ONE, 8, e1000322.	Squamates	y	116	23	16	8	8	0.5	16	0.7	5.04348	0.8441	130	0	Mesozoic	46.0703	0.52338	0.42857	0.42857	0.42857	42.565	39.362	41.421	39.362	0.65825	0.63188	0.64883	0.63188	0.27751	0.26244	0.272	0.26244	0.029173	0.084169	0.054688	0.081474	0.0072836	0.010031	0.0054763	0.0056871	0.089865	0.12225	0.083088	0.12495
163	Worthy_2009a	2009	Worthy, T. H., 2009.	Descriptions and phylogenetic relationships of two new genera and four new species of Oligo-Miocene waterfowl (Aves: Anatidae) from Australia.	Zoological Journal of the Linnean Society, 156, 411-454.	Cenozoic birds	n	150	62	23	18	5	0.78	48	0.77	2.41935	0.9088	66	0	Mesozoic	5.55916	0.40616	0.28571	0.38095	0.38095	-309.07	-347.23	-314.62	-330.67	0.77975	0.7544	0.77606	0.7654	0.19018	0.17331	0.18695	0.17998	0.16876	0.29109	0.13434	0.093962	0.026988	0.025406	0.017267	0.018712	0.14299	0.10937	0.084456	0.10215
164	Worthy_etal_2014a	2014	Worthy, T. H., Hand, S. J. and Archer, M., 2014.	Phylogenetic relationships of the Australian Oligo-Miocene ratite Emuarius gidju Casuariidae.	Integrative Zoology, 9, 148-166.	Cenozoic birds	n	179	28	10	7	3	0.7	15	0.54	6.39286	0.9248	61.7	0	Mesozoic	8.14461	0.387	0.625	0.625	0.625	-314.09	-162.17	-220.76	-162.17	0.7328	0.88092	0.8238	0.88092	0.34322	0.53414	0.43657	0.53414	0.32178	0.00028143	0.0002426	0.0002426	0.089607	0.045557	0.038196	0.033281	0.2023	5.95e-07	0.0078421	3.52e-07
165	Wu_etal_1996a	1996	Wu, X.-C., Brinkman, D. B. and Russell, A. P., 1996.	A new alligator from the Upper Cretaceous of Canada and the relationships of early eusuchians.	Palaeontology, 39, 351-375.	Non-dinosaurian archosauromorphs	n	46	20	20	11	9	0.55	2	0.1	2.3	0.8174	174.1	0	Mesozoic	68.2065	0.34376	0.33333	0.30556	0.33333	-13.369	-5.7679	-8.4463	-1.0331	0.66502	0.69403	0.68381	0.7121	0.22954	0.24241	0.23705	0.25326	0.27573	0.37177	0.41749	0.37129	0.0044234	0.0032019	0.0043266	0.0033757	0.029401	0.0042441	0.0068267	0.0014453
166	Yates_1999a	1999	Yates, A. M., 1999.	The Lapillopsidae: a new family of small temnospondyls from the Early Triassic of Australia.	Journal of Vertebrate Paleontology, 19, 302-320.	Non-amniote tetrapods	n	68	12	11	9	2	0.82	0	0	5.66667	0.8505	323.2	0.0117	Mesozoic	240.48	0.56067	0.55556	0.55556	0.55556	84.211	84.045	84.045	84.045	0.83342	0.82982	0.82982	0.82982	0.52141	0.50943	0.50943	0.50943	0.042494	0.013458	0.0085722	0.0085722	0.051517	0.053866	0.063601	0.063601	0.013491	0.011941	0.0085011	0.0085011
167	You_etal_2008b	2008	You, H.-L., Tanoue, K. and Dodson, P., 2008.	New data on cranial anatomy of the ceratopsian dinosaur Psittacosaurus major.	Acta Palaeontologica Polonica, 53, 183-196.	Mesozoic dinosaurs	n	31	14	12	6	6	0.5	0	0	2.21429	0.8502	201.3	66	Mesozoic	123.514	0.54667	0.50667	0.6	0.6	17.771	33.224	34.597	34.597	0.79889	0.86909	0.87533	0.87533	0.4627	0.5685	0.58037	0.58037	0.049772	0.018751	9.38e-05	9.38e-05	0.024807	0.017255	0.011597	0.011597	0.060973	0.011095	0.0043572	0.0043572
[truncated: 12 more columns]
